# Supplementary material for: Plant families exhibit unique geographic trends in C4 richness and cover in Australia
Source: PLoS One. 2022 Aug 22;17(8):e0271603. doi: 10.1371/journal.pone.0271603 (PMC9394836; doi:10.1371/journal.pone.0271603)
Supplement: S1 Data — (XLSX) [file pone.0271603.s003.xlsx]

## Sheet: Aizoaceae
Plot Name-visit code	Total_Aizoaceae_C3_and_C4_species_cover (%)	proportional_Aizoaceae_c4_cover	Aizoaceae_C3_species_cover (%)	Aizoaceae_C4_species_cover (%)	Unknown_Aizoaceae_species_cover	Total_C3_C4_Aizoaceae_richness	proprotional_Aizoaceae_c4_richness	Aizoaceae_C3_richness	Aizoaceae_C4_richness	Plot longitude	Plot latitude	MAP	MAT	Tree_cover_percent	mean_aridity_index	Seasonal Water Availability (SWA)	AWC (%)	soil clay content (%)	soil sand content (%)	pH	mean_Jan_min_temperature ©	percent_organic_carbon	percent_nitrogen	proportion_C4_favoured_months (crossover_temperature_model)	mean_Jan_max_temp ©	Jan_precip (mm)
NSABHC0028-58027	0.0990099	0	0.0990099	0	0	1	0	1	0	141.717	-31.066	121.9	19.7047	3.27	0.174025	0.654381	11.4942	23.2842	68.3477	6.8082	21.1337	0.651213	0.0451198	0.43926	35.1792	10.6
NSAMDD0008-56955	0	NA	0	0	0.0990099	0	NA	0	0	141.072	-33.431	228.3	18.0619	0.89	0.182767	0.552676	15.3236	13.9614	76.5126	6.63581	17.4567	0.788051	0.0602864	0.308953	33.0987	6.2
NSAMDD0016-56973	0.0990099	0	0.0990099	0	0	1	0	1	0	141.09	-33.2823	203.3	18.3097	0	0.174221	0.580835	14.7856	13.3325	76.2986	6.52843	17.7776	0.81983	0.0691748	0.306256	33.3821	10.3
SAAGVD0001-56925	0.0990099	0	0.0990099	0	0	1	0	1	0	130.446	-29.3453	68.7	19.7009	0	0.109175	0.77719	14.3109	10.7668	80.4675	5.73022	18.1588	0.603379	0.0369621	0.571667	35.0371	0
SAASTP0019-53731	0.0990099	0	0.0990099	0	0	1	0	1	0	136.481	-28.4197	75.4	22.2207	0	0.0966536	0.811402	15.7161	23.2179	66.4452	6.42329	23.1049	0.477816	0.0274029	0.679365	38.6098	0
SAASTP0030-56935	0	NA	0	0	0.0990099	0	NA	0	0	139.18	-29.2902	34.7	21.3207	0	0.103435	0.791581	15.84	16.6025	69.6017	6.64177	22.6953	0.529499	0.0331518	0.677619	37.3125	0
SATSTP0007-53515	0	NA	0	0	0.0990099	0	NA	0	0	138.817	-29.536	54.7	20.9031	2.18	0.108232	0.774255	15.2321	14.6877	75.9301	6.50206	22.1669	0.508197	0.0368691	0.69812	37.0642	1.6
WAAHAM0003-56959	0.0990099	0	0.0990099	0	0	1	0	1	0	128.288	-31.7691	204.5	17.6336	0	0.248426	0.507418	13.8066	21.4777	65.4135	6.62606	16.0502	1.02863	0.0690923	0.0440972	27.7781	1.2
WAAJAF0003-58514	0	NA	0	0	0.0990099	0	NA	0	0	117.688	-34.4036	492.5	15.4169	2.97	0.462529	0.252615	13.4265	11.0636	80.7973	4.93004	13.5518	1.40939	0.0917276	0	27.396	1.1
WAANUL0002-56945	0.0990099	0	0.0990099	0	0	1	0	1	0	125.861	-31.6991	120.9	17.7586	0	0.186812	0.626773	15.2747	19.8616	74.6963	6.16349	15.7473	0.779846	0.0550199	0.145272	30.356	5.1
WAANUL0004-56967	0.0990099	0	0.0990099	0	0	1	0	1	0	127.072	-29.4734	66.6	19.8165	2.97	0.104099	0.793566	14.4155	11.6855	83.6532	5.75297	18.4988	0.752332	0.0411333	0.75935	35.4019	1.4
WAANUL0008-56933	0.0990099	0	0.0990099	0	0	1	0	1	0	127.916	-30.0723	82.5	19.0961	0	0.104399	0.754473	14.5187	19.1644	70.4709	6.05501	17.3341	0.705828	0.0484965	0.542735	34.27	0
SAASTP0031-56938	0	NA	0	0	0.19802	0	NA	0	0	139.176	-29.277	34.7	21.3207	0	0.103097	0.791581	16.3771	19.6848	65.7676	6.7056	22.6953	0.5166	0.0357543	0.677619	37.3125	0
SATSTP0003-53511	0.19802	0	0.19802	0	0	1	0	1	0	138.849	-29.7553	54.4	20.5956	0	0.114674	0.784969	14.1288	21.7682	61.1638	6.71541	21.9067	0.513418	0.0341416	0.710811	36.6363	4.3
WAAGES0003-58025	0.19802	0	0.19802	0	0	1	0	1	0	114.692	-27.6054	357.7	20.4819	6.34	0.203823	0.526229	15.0971	11.4108	85.3431	5.39448	19.0722	0.701674	0.039873	0.193502	34.6238	1.8
WAAHAM0004-56942	0.19802	0	0.19802	0	0	1	0	1	0	127.274	-31.9524	155.7	17.8364	0	0.238679	0.552904	13.2567	19.8788	74.3171	6.78812	16.0884	0.934032	0.0609211	0.0771329	28.3306	1.6
WAANUL0006-56929	0.19802	0	0.19802	0	0	1	0	1	0	127.731	-30.0256	79.1	19.1018	0	0.105992	0.757717	13.9777	19.3705	73.3647	5.90794	17.3986	0.666835	0.0407002	0.565812	34.3215	0
NSABHC0010-53605	0.296736	0	0.296736	0	0	1	0	1	0	141.7	-31.0767	130.6	19.4349	0	0.174273	0.640983	11.6978	27.3909	64.3021	7.13691	20.8433	0.56822	0.0429087	0.41578	34.8763	9.9
SAASTP0005-53723	0.29703	0	0.29703	0	0	1	0	1	0	135.424	-26.0959	34.3	22.3712	0	0.120771	0.835201	14.897	26.4764	57.356	6.13432	23.0051	0.469834	0.0333522	0.710317	38.3283	0.1
SAASTP0032-56939	0	NA	0	0	0.29703	0	NA	0	0	139.182	-29.2895	34.7	21.3207	0	0.103286	0.791581	16.7716	23.3593	60.9326	6.69761	22.6953	0.531141	0.038509	0.677619	37.3125	0
NSABHC0022-57086	0	NA	0	0	0.39604	0	NA	0	0	142.472	-30.6661	123.1	20.1466	0	0.176266	0.669056	14.011	27.7972	57.7941	6.9153	21.802	0.650413	0.0469218	0.397308	35.9275	8.4
SAAFLB0030-53506	0.39604	0	0.39604	0	0	1	0	1	0	138.015	-29.9785	86.8	20.2607	0	0.119163	0.716186	11.8561	15.2424	65.3929	6.11497	21.1957	0.421839	0.0381096	0.517802	36.5792	0.7
NSABHC0025-57101	0.495049	0	0.495049	0	0	1	0	1	0	141.535	-32.4205	162.5	18.7696	0	0.170869	0.602781	14.7506	33.5262	53.0044	7.00689	19.1116	0.50996	0.0428719	0.344634	33.9231	18.7
WAANUL0007-56932	0.594059	0	0.594059	0	0	1	0	1	0	127.79	-30.0355	79.7	19.1269	0	0.104467	0.759039	14.2769	20.0612	71.2206	6.10245	17.4088	0.669172	0.0408455	0.567949	34.3513	0
SAAFLB0031-53507	0.693069	0	0.693069	0	0	2	0	2	0	137.955	-29.9716	89.5	20.2764	0	0.114055	0.714916	12.0535	19.3248	65.4021	6.33785	21.1876	0.505122	0.033801	0.520806	36.62	0.8
SAAGVD0002-56926	0.693069	0	0.693069	0	0	1	0	1	0	130.45	-29.3465	68.7	19.7009	0	0.109137	0.77719	13.8984	8.83237	84.549	5.80498	18.1588	0.671067	0.0336197	0.571667	35.0371	0
SATSTP0004-53512	0.693069	0	0.693069	0	0	1	0	1	0	138.832	-29.7915	53.4	20.5509	0	0.114813	0.789972	14.6181	28.2947	57.2836	6.58844	21.8639	0.493499	0.0380387	0.775676	36.5667	4.9
WAANUL0001-56966	0.891089	0	0.891089	0	0	1	0	1	0	125.87	-31.7341	122.3	17.6903	0	0.190031	0.616685	15.1298	22.5391	65.16	6.24238	15.6794	0.825472	0.0581114	0.13357	30.1421	5.2
QDAGUP0019-53534	1.08911	0	1.08911	0	0	1	0	1	0	141.074	-17.6217	545.6	27.62	0	0.520913	1	16.5858	33.7598	53.7139	5.37448	25.3176	0.682982	0.0419247	0.987475	34.3269	48
SAASTP0020-53732	1.28713	0	1.28713	0	0	1	0	1	0	136.459	-28.4376	77.4	22.1523	0	0.0969014	0.81021	16.2821	22.5141	68.0561	6.47604	23.021	0.464002	0.0295704	0.659524	38.5348	0
NSABHC0021-57098	0	NA	0	0	1.48515	0	NA	0	0	141.868	-32.1201	166	18.8759	0	0.178279	0.633885	14.2138	28.1477	59.7676	7.15467	19.5763	0.561721	0.0409014	0.417291	34.4231	27.5
NSABHC0026-57102	0	NA	0	0	1.78218	0	NA	0	0	142.268	-31.778	135.2	19.0296	0	0.168295	0.659357	14.3234	18.7816	72.7165	6.57592	20.0065	0.689478	0.0426329	0.371534	34.8958	24.3
SAAGVD0003-56927	1.78218	0	1.78218	0	0	1	0	1	0	130.446	-29.3217	68.7	19.7009	0	0.108789	0.77719	14.6874	7.74902	83.4203	5.79859	18.1588	0.672132	0.0367243	0.571667	35.0371	0
SATSTP0006-53514	0	NA	0	0	1.9802	0	NA	0	0	138.817	-29.5305	54.7	20.9031	1.29	0.107926	0.774255	15.219	18.5247	68.6868	6.74746	22.1669	0.484578	0.0345733	0.69812	37.0642	1.6
NSABHC0024-57100	0	NA	0	0	2.77228	0	NA	0	0	142.149	-31.3468	120	19.5389	0	0.165003	0.6507	14.3204	19.382	74.0843	6.45165	20.8182	0.730714	0.0398086	0.408055	35.2667	17.6
NSABHC0023-57099	0	NA	0	0	4.45545	0	NA	0	0	142.137	-31.3439	120	19.5389	0	0.1651	0.6507	14.2822	14.4308	81.5979	6.27932	20.8182	0.782048	0.0376351	0.408055	35.2667	17.6
WAANUL0005-56931	21.6832	0	21.6832	0	0	1	0	1	0	127.69	-30.0123	76.8	19.1676	0.1	0.103844	0.762312	14.6196	18.4984	72.6003	6.05664	17.4943	0.769123	0.0460937	0.555128	34.4335	0
NSABHC0004-53599	0.0990099	1	0	0.0990099	0	1	1	0	1	141.948	-31.8473	130.2	18.9306	0	0.175763	0.649315	14.1416	26.3563	58.3205	6.92395	19.901	0.620156	0.04869	0.416718	34.566	22.9
NTAGFU0019-53666	0.0990099	1	0	0.0990099	0	1	1	0	1	137.236	-17.2177	680	25.8354	8.51	0.461312	1	15.7955	12.9605	74.4898	5.18793	24.3012	0.868823	0.0507605	0.975967	34.8194	75.4
NTAMGD0005-58495	0.0990099	1	0	0.0990099	0	1	1	0	1	133.484	-17.4558	409.3	26.7491	0.69	0.295855	1	15.4488	12.1386	82.0029	5.22845	24.2633	0.506344	0.0402155	0.983507	37.2535	17.7
QDAGUP0025-53537	0.0990099	1	0	0.0990099	0	1	1	0	1	140.84	-17.458	562.7	27.4508	11.09	0.55525	1	15.8073	23.8087	56.5136	5.21487	25.3304	0.665274	0.0583831	0.987475	34.0319	40.4
SAASTP0021-53733	0.0990099	1	0	0.0990099	0	1	1	0	1	136.533	-28.4025	80.1	22.1761	0	0.0970634	0.80719	15.4014	24.5419	61.7875	6.46602	23.0684	0.494063	0.0315364	0.665476	38.585	0
QDASSD0001-53756	0.104058	1	0	0.104058	0	1	1	0	1	138.477	-23.7641	169.1	24.1895	0	0.114008	0.920921	16.6358	13.6322	74.4665	5.62627	24.7608	0.529828	0.0291109	0.794339	39.2742	0
NTAMGD0004-58432	0.19802	1	0	0.19802	0	1	1	0	1	133.523	-17.5213	403	26.6713	0.89	0.291802	1	15.7677	11.1455	82.8142	5.30017	24.2027	0.619938	0.0439494	0.983507	37.2423	16.5
QDASSD0011-56920	0.19802	1	0	0.19802	0	1	1	0	1	138.226	-23.2366	148.3	23.9771	0.2	0.129634	0.924495	15.1704	15.6011	76.5388	5.28941	24.3606	0.52261	0.0337043	0.808836	38.904	0
NTAMGD0002-53466	0.29703	1	0	0.29703	0	1	1	0	1	137.326	-20.0246	141	25.582	0	0.201165	0.984512	16.9138	45.9116	41.5121	6.94062	24.4331	0.536346	0.0421559	0.952976	37.7063	2.4
WAAPIL0011-57608	0.29703	1	0	0.29703	0	1	1	0	1	117.999	-21.8919	283.5	26.4713	0	0.219995	0.968262	13.186	26.0163	63.3787	5.82503	25.6504	0.613599	0.0425099	0.860863	39.4285	13
NTASSD0010-53697	0.49554	1	0	0.49554	0	1	1	0	1	136.021	-24.7928	77.1	22.8946	0	0.119243	0.874606	15.9163	13.9234	79.9733	5.568	23.5529	0.463143	0.0279219	0.758915	38.7388	0.3
SAASTP0008-53725	0.594059	1	0	0.594059	0	1	1	0	1	135.789	-26.3689	31.2	22.5509	0	0.11671	0.833812	13.6597	22.7694	62.8338	6.31918	23.3331	0.410804	0.0279802	0.689431	38.6202	0.2
NTAMGD0001-53520	0.792079	1	0	0.792079	0	1	1	0	1	137.327	-20.023	141	25.582	7.92	0.201165	0.984512	16.3407	39.5303	51.9241	6.60709	24.4331	0.559778	0.0400007	0.952976	37.7063	2.4
NSABHC0012-58022	0.0990099	1	0	0.0990099	1.38614	1	1	0	1	141.741	-31.0796	126.3	19.5572	0	0.169749	0.648023	12.4757	32.2487	52.8321	7.19026	20.9616	0.610782	0.048258	0.435284	35.0294	10.3
NTAGFU0008-53655	1.88119	1	0	1.88119	0	1	1	0	1	136.865	-18.7861	178.6	25.4207	0	0.273176	0.988609	15.7999	17.3682	71.5244	5.49983	23.878	0.53201	0.040612	0.960565	36.2871	15.1
QDASSD0012-57632	4.35644	1	0	4.35644	0	1	1	0	1	138.252	-23.3445	153.6	23.8912	0	0.127113	0.921406	16.6627	17.6585	70.5109	5.98707	24.3212	0.439038	0.0345272	0.799841	38.8748	0

## Sheet: Amaranthaceae
Plot Name-visit code	Total_Amaranthaceae_c3_and_c4_species_cover (%)	proportional_Amaranthaceae_c4_cover	Amaranthaceae_C3_species_cover (%)	Amaranthaceae_C4_species_cover (%)	Total_C3_C4_Amaranthaceae_richness	proportional_Amaranthaceae_c4_richness	Amaranthaceae_C3_richness	Amaranthaceae_C4_richness	Plot longitude	Plot latitude	MAP	MAT	Tree_cover_percent	mean_aridity_index	Seasonal Water Availability (SWA)	AWC (%)	soil clay content (%)	soil sand content (%)	pH	mean_Jan_min_temperature ©	percent_organic_carbon	percent_nitrogen	proportion_C4_favoured_months (crossover_temperature_model)	mean_Jan_max_temp ©	Jan_precip (mm)
NSABHC0009-53604	0.0990099	0	0.0990099	0	1	0	1	0	141.697	-31.0802	130.6	19.4349	0	0.172769	0.640983	12.5842	26.3372	60.8832	6.97222	20.8433	0.594832	0.0459142	0.41578	34.8763	9.9
NTAFIN0010-58016	0.0990099	0	0.0990099	0	1	0	1	0	133.373	-24.1333	161.2	21.2481	0	0.158312	0.841676	15.4687	13.08	79.7983	5.86536	21.6831	0.470535	0.0290981	0.713973	36.6188	2
NTAFIN0026-53646	0.0990099	0	0.0990099	0	1	0	1	0	133.75	-23.9073	170.6	21.0673	0	0.164604	0.851691	15.1925	14.6618	75.4098	6.43244	21.5035	0.460132	0.0319459	0.72945	36.3946	5
NTAPCK0001-58037	0.0990099	0	0.0990099	0	1	0	1	0	132.818	-12.6758	1087.1	28.2657	23.86	0.853853	1	15.3364	15.1641	76.5488	4.79583	24.6422	1.15458	0.0766373	1	33.4733	263.5
QDAEIU0001-53470	0.0990099	0	0.0990099	0	1	0	1	0	144.21	-19.5387	576.9	21.7146	0	0.456898	0.939613	15.8008	43.5513	34.7848	5.67339	19.8837	1.14555	0.0956763	0.843105	31.8119	54.5
QDASSD0012-57632	0.0990099	0	0.0990099	0	1	0	1	0	138.252	-23.3445	153.6	23.8912	0	0.127113	0.921406	16.6627	17.6585	70.5109	5.98707	24.3212	0.439038	0.0345272	0.799841	38.8748	0
QDASSD0013-57633	0.0990099	0	0.0990099	0	1	0	1	0	138.226	-23.2942	151.3	23.9397	0	0.129641	0.923346	16.2383	12.7412	78.9978	5.49289	24.3496	0.531042	0.030818	0.808836	38.8938	0
QDASSD0015-56924	0.0990099	0	0.0990099	0	1	0	1	0	138.193	-23.1881	150.8	23.8874	0	0.131327	0.92389	16.2175	9.72557	87.1591	5.42663	24.2527	0.589481	0.0264908	0.808095	38.8208	0
QDASSD0015-57635	0.0990099	0	0.0990099	0	1	0	1	0	138.193	-23.1881	150.8	23.8874	0.2	0.131327	0.92389	16.2175	9.72557	87.1591	5.42663	24.2527	0.589481	0.0264908	0.808095	38.8208	0
SAASTP0003-53721	0.0990099	0	0.0990099	0	1	0	1	0	135.073	-26.2739	30.9	22.1363	0	0.131291	0.831581	14.8693	22.9003	62.0491	6.16848	22.7031	0.364688	0.024558	0.664618	38.0452	0
SAASTP0029-53741	0.0990099	0	0.0990099	0	1	0	1	0	135.861	-28.0871	59.7	22.1102	0	0.117867	0.812681	14.3541	18.332	70.0821	6.25434	23.0484	0.402517	0.0317505	0.726296	38.3913	0
SATEYB0002-56991	0.0990099	0	0.0990099	0	1	0	1	0	138.08	-33.489	376.7	17.5036	12.38	0.284284	0.426231	15.418	14.0055	80.3296	7.02391	16.5051	0.729561	0.0929982	0.116667	31.755	42.4
SATFLB0017-53548	0.0990099	0	0.0990099	0	1	0	1	0	139.374	-30.3318	76.6	19.3542	0	0.172002	0.725486	12.0865	15.9153	76.7336	6.12074	20.8278	0.530937	0.0380415	0.482593	34.9733	0
SATFLB0018-53549	0.0990099	0	0.0990099	0	1	0	1	0	139.324	-30.219	103.1	18.2333	0.59	0.218388	0.640676	11.4436	39.4165	50.8884	6.34079	19.7741	1.10224	0.0826729	0.424417	33.981	1
SATFLB0025-53556	0.0990099	0	0.0990099	0	1	0	1	0	138.633	-30.785	221.6	17.2464	10.3	0.208084	0.527802	12.425	18.6903	60.1231	6.44685	18.4998	0.611032	0.0451175	0.288145	33.375	1.9
SATKAN0004-56928	0.0990099	0	0.0990099	0	1	0	1	0	139.038	-34.9272	748.1	14.4051	23.07	0.641254	0.248556	13.6856	16.2852	70.7959	5.12674	13.0135	1.51078	0.100149	0.0124421	27.4706	78.5
VCAMDD0003-57012	0.0990099	0	0.0990099	0	1	0	1	0	141.728	-34.9983	338.7	16.7898	6.93	0.22705	0.482749	7.64067	12.0202	79.0255	7.18078	15.4357	0.490851	0.0466891	0.179185	32.2967	18.3
WAACOO0023-53448	0.0990099	0	0.0990099	0	1	0	1	0	120.641	-30.1928	232.3	19.2269	18.71	0.199579	0.667619	14.2507	17.0989	74.8926	5.77654	19.3573	0.908193	0.0393342	0.444593	34.9079	14.3
WAANUL0002-56945	0.0990099	0	0.0990099	0	1	0	1	0	125.861	-31.6991	120.9	17.7586	0	0.186812	0.626773	15.2747	19.8616	74.6963	6.16349	15.7473	0.779846	0.0550199	0.145272	30.356	5.1
WAAPIL0004-57085	0.0990099	0	0.0990099	0	1	0	1	0	117.17	-21.3949	368.3	26.2303	0	0.219018	0.975455	14.7788	29.2844	59.9167	5.52072	25.1829	0.584541	0.0410756	0.858085	38.745	9.5
WAAPIL0016-57615	0.0990099	0	0.0990099	0	1	0	1	0	118.268	-22.7236	276.1	24.6903	50.5	0.223855	0.878948	14.3978	18.1971	73.4325	5.32855	24.4529	0.636181	0.0253955	0.788839	38.8554	23.4
WAAPIL0032-58416	0.0990099	0	0.0990099	0	1	0	1	0	119.238	-23.1857	177.4	23.8721	0	0.201473	0.853513	14.2592	18.1461	74.7716	5.73814	24.3163	0.438525	0.0361969	0.752827	38.7427	0.5
SATFLB0024-53555	0.099108	0	0.099108	0	1	0	1	0	138.58	-30.7609	170.4	18.3306	0	0.189617	0.601187	12.1962	20.1112	65.2394	6.39922	19.6049	0.610296	0.0499871	0.346081	34.3663	1.6
NTAFIN0001-53519	0.19802	0	0.19802	0	1	0	1	0	133.468	-24.1243	155.8	21.3154	0	0.158348	0.846399	15.3931	10.4699	80.633	5.98192	21.7457	0.489716	0.0309212	0.739809	36.679	2.7
NTAFIN0009-58015	0.19802	0	0.19802	0	1	0	1	0	133.391	-24.128	158.2	21.2889	0.79	0.161077	0.844928	14.8997	12.7206	84.5307	5.7061	21.7122	0.550946	0.0260539	0.738745	36.6398	2.6
NTAFIN0027-53647	0.19802	0	0.19802	0	1	0	1	0	133.633	-23.8357	171.6	21.1089	0	0.167434	0.852736	14.7688	12.1171	73.9775	6.00935	21.529	0.443761	0.0321921	0.740442	36.3531	4.4
NTTDMR0003-53583	0.19802	0	0.19802	0	1	0	1	0	133.667	-18.072	229.5	26.6726	2.08	0.256145	0.998544	15.8566	13.4626	75.9792	5.342	24.6086	0.55784	0.0413751	0.983135	37.3448	10.9
QDAGUP0008-53529	0.19802	0	0.19802	0	1	0	1	0	142.022	-19.8017	375.3	26.12	9.21	0.278883	0.996154	15.4307	16.0838	77.1945	5.64089	24.1227	0.626992	0.0369503	0.958606	36.6152	42.7
QDASSD0007-57627	0.19802	0	0.19802	0	1	0	1	0	138.096	-23.8805	124.3	23.9821	4.55	0.112816	0.914172	17.0593	8.58889	84.033	5.42542	24.6065	0.473155	0.031433	0.796353	39.2894	0
WAAPIL0003-57601	0.19802	0	0.19802	0	2	0	2	0	117.057	-21.5411	368.3	26.3779	0	0.222204	0.977328	15.4335	21.0732	70.0758	5.22167	25.2759	0.600692	0.0386319	0.835813	39.2758	8.7
WAAPIL0009-57606	0.19802	0	0.19802	0	2	0	2	0	117.824	-21.8728	298.5	26.4926	1.98	0.217788	0.973097	13.0244	29.3641	60.9167	5.86325	25.629	0.669697	0.0391684	0.861558	39.4727	9.1
WAAPIL0011-57608	0.19802	0	0.19802	0	1	0	1	0	117.999	-21.8919	283.5	26.4713	0	0.219995	0.968262	13.186	26.0163	63.3787	5.82503	25.6504	0.613599	0.0425099	0.860863	39.4285	13
WAAVIB0002-58497	0.19802	0	0.19802	0	1	0	1	0	128.272	-15.7198	544.3	28.4339	0.89	0.440287	1	15.4619	9.00592	87.8298	5.82797	25.1978	0.93982	0.0437154	0.996528	35.9025	85.5
NSAMDD0030-56989	0.29703	0	0.29703	0	1	0	1	0	144.364	-31.3179	225.9	19.9679	12.38	0.210359	0.656689	14.2581	27.6552	57.5577	6.7238	21.2029	0.849026	0.0578466	0.432877	36.1519	14.2
NTASSD0017-53561	0.29703	0	0.29703	0	1	0	1	0	135.258	-25.4766	40.7	22.6074	0	0.119439	0.849569	14.7516	20.0986	66.3299	6.11914	23.1284	0.444696	0.0285293	0.7201	38.4298	0.1
QDAMGD0027-56936	0.29703	0	0.29703	0	1	0	1	0	138.175	-20.0695	148.9	25.5753	0	0.21818	0.98804	16.0581	24.0574	62.6605	6.00955	24.4931	0.52986	0.0339866	0.949355	37.4554	8.2
WAACOO0020-53450	0.29703	0	0.29703	0	1	0	1	0	120.655	-30.192	232.3	19.2269	14.55	0.198429	0.667619	14.5181	19.978	73.9794	5.75228	19.3573	0.85636	0.0397416	0.444593	34.9079	14.3
WAACOO0021-53456	0.29703	0	0.29703	0	2	0	2	0	120.651	-30.1923	232.3	19.2269	10.69	0.198654	0.667619	14.3082	19.2693	76.5766	5.70572	19.3573	0.909409	0.0339313	0.444593	34.9079	14.3
NTABRT0005-53620	0.39604	0	0.39604	0	1	0	1	0	133.612	-22.2911	244.5	22.8363	0	0.172419	0.929468	15.0671	13.8189	77.006	5.75857	22.9557	0.360228	0.0323289	0.823318	36.4988	1.9
NTAFIN0025-53645	0.39604	0	0.39604	0	2	0	2	0	133.676	-24.8184	89.1	21.925	0	0.135122	0.846724	14.8815	13.729	74.5875	5.61971	22.4271	0.42673	0.0296532	0.693896	37.5469	0
NTAFIN0031-53749	0.39604	0	0.39604	0	2	0	2	0	133.897	-25.8999	62.5	21.378	0	0.146356	0.807727	15.8676	15.4747	69.1787	5.78125	22.0261	0.464996	0.0310931	0.598632	37.2427	0.1
NTASSD0009-53696	0.39604	0	0.39604	0	1	0	1	0	136.011	-24.7817	77.1	22.8946	0	0.119428	0.874606	16.616	13.1827	78.7406	5.56535	23.5529	0.500064	0.0312539	0.758915	38.7388	0.3
QDASSD0004-57624	0.39604	0	0.39604	0	1	0	1	0	138.434	-23.6801	174.3	24.1106	0	0.116742	0.9198	17.1952	11.052	78.7661	5.5254	24.6612	0.484577	0.0336272	0.772116	39.1877	0
SATFLB0028-56995	0.39604	0	0.39604	0	1	0	1	0	138.393	-33.5531	478.4	16.4617	3.47	0.322249	0.383897	13.794	21.7851	66.0222	6.72858	15.3843	0.986308	0.0908431	0.0707755	31.605	46.7
NTAFIN0006-58012	0.495049	0	0.495049	0	1	0	1	0	133.379	-24.1776	155.2	21.4403	0.1	0.154768	0.84998	14.6141	11.5591	82.9768	5.53693	21.8653	0.522718	0.0268122	0.726638	36.8196	2.1
QDASSD0002-53757	0.495049	0	0.495049	0	1	0	1	0	138.39	-23.8277	169	24.0866	0	0.113323	0.918546	17.2353	20.3446	69.5349	5.73484	24.6757	0.460446	0.0299648	0.777672	39.2408	0
QDASSD0003-57623	0.593472	0	0.593472	0	2	0	2	0	138.407	-23.8316	167.4	24.1014	0.1	0.113214	0.918089	16.7604	13.2333	80.4667	5.68675	24.708	0.442259	0.0312103	0.778042	39.2783	0
NTAFIN0007-58013	0.594059	0	0.594059	0	1	0	1	0	133.436	-23.9412	160.4	21.1956	0	0.168616	0.84901	14.7418	15.74	72.2647	6.19816	21.6084	0.489329	0.0305018	0.745584	36.459	3.8
QDASSD0010-56919	0.594648	0	0.594648	0	1	0	1	0	138	-23.731	121.7	23.9484	0.89	0.115057	0.917161	16.8824	16.4432	76.0453	5.85958	24.5192	0.495512	0.0409133	0.800912	39.2196	0.2
NTAMAC0001-53574	0.693069	0	0.693069	0	1	0	1	0	133.372	-23.9659	161.8	21.1928	0	0.167774	0.846949	15.2348	13.6998	75.8458	6.0366	21.6022	0.50355	0.0292147	0.743609	36.4408	3.1
NTASSD0005-53693	0.693069	0	0.693069	0	3	0	3	0	136.547	-25.7541	44	22.9461	0	0.109669	0.847823	15.6164	15.3276	71.179	5.98792	23.8488	0.495447	0.0283064	0.760078	39.0452	0.2
NSAMDD0029-57088	0.792079	0	0.792079	0	1	0	1	0	144.367	-31.3325	225.4	19.9804	0	0.21012	0.658345	13.7985	27.8654	60.4614	6.80309	21.1882	0.827183	0.0552813	0.430344	36.1717	14.7
WAAPIL0014-57611	0.792079	0	0.792079	0	3	0	3	0	118.226	-22.6359	285.9	24.6172	14.75	0.233821	0.878386	14.1161	19.5778	71.6103	5.66291	24.3414	0.431315	0.036761	0.78688	38.7221	24.3
QDAMGD0028-56937	0.891089	0	0.891089	0	1	0	1	0	138.099	-19.9491	155.8	25.7102	0	0.219435	0.990302	16.2142	27.1221	59.1	6.50327	24.5861	0.614614	0.0417402	0.949851	37.5425	7.7
SAANUL0002-56949	0.891089	0	0.891089	0	1	0	1	0	131.277	-31.3934	133.8	17.7079	1.19	0.211017	0.490913	12.742	8.95253	71.1666	7.07693	16.52	0.89186	0.0461179	0.0786954	28.3531	1.2
NTAFIN0022-53642	1.08911	0	1.08911	0	2	0	2	0	133.452	-24.6312	117.8	21.9893	0	0.140004	0.853068	15.3622	14.1817	77.9124	5.81583	22.462	0.544613	0.0260345	0.729607	37.5465	0.4
NSABHC0023-57099	1.08911	0	1.08911	0	1	0	1	0	142.137	-31.3439	120	19.5389	0	0.1651	0.6507	14.2822	14.4308	81.5979	6.27932	20.8182	0.782048	0.0376351	0.408055	35.2667	17.6
NTASSD0010-53697	1.1893	0	1.1893	0	2	0	2	0	136.021	-24.7928	77.1	22.8946	0	0.119243	0.874606	15.9163	13.9234	79.9733	5.568	23.5529	0.463143	0.0279219	0.758915	38.7388	0.3
NTASSD0003-53691	1.38751	0	1.38751	0	2	0	2	0	136.299	-25.2994	54.1	22.9603	0	0.113121	0.861873	14.5129	10.3828	84.3268	5.589	23.7378	0.462631	0.0250714	0.782669	38.94	0.2
NTAFIN0011-58019	1.40562	0	1.40562	0	1	0	1	0	133.327	-24.1619	161.2	21.2481	0	0.164058	0.841676	15.1772	10.4003	81.335	5.44174	21.6831	0.542319	0.0333867	0.713973	36.6188	2
NTAFIN0007-53627	1.48515	0	1.48515	0	1	0	1	0	133.436	-23.9412	160.4	21.1956	0	0.168616	0.84901	14.7418	15.74	72.2647	6.19816	21.6084	0.489329	0.0305018	0.745584	36.459	3.8
SAAGVD0003-56927	1.48515	0	1.48515	0	1	0	1	0	130.446	-29.3217	68.7	19.7009	0	0.108789	0.77719	14.6874	7.74902	83.4203	5.79859	18.1588	0.672132	0.0367243	0.571667	35.0371	0
WAAPIL0024-58040	1.58416	0	1.58416	0	2	0	2	0	119.085	-22.4671	191.9	25.9633	4.85	0.193818	0.954398	14.5704	17.92	75.0618	5.58807	25.5024	0.589078	0.0345865	0.7875	39.9862	11.7
QDASSD0002-57622	1.68317	0	1.68317	0	1	0	1	0	138.39	-23.8277	169	24.0866	0	0.113323	0.918546	17.2353	20.3446	69.5349	5.73484	24.6757	0.460446	0.0299648	0.777672	39.2408	0
WAGCOO0004-53615	1.68317	0	1.68317	0	1	0	1	0	120.806	-30.4653	218.6	19.0879	0	0.197171	0.650184	14.7644	18.4504	74.3315	6.04152	18.9476	0.888901	0.034042	0.447214	34.4762	12.3
WAANUL0004-56967	1.78218	0	1.78218	0	1	0	1	0	127.072	-29.4734	66.6	19.8165	2.97	0.104099	0.793566	14.4155	11.6855	83.6532	5.75297	18.4988	0.752332	0.0411333	0.75935	35.4019	1.4
NTASSD0007-53695	1.88119	0	1.88119	0	3	0	3	0	136.565	-25.7836	43.1	22.9582	0	0.109165	0.849019	15.4545	15.2141	76.0429	5.91955	23.8676	0.511609	0.0266398	0.74845	39.0633	0.2
WAAGVD0001-56960	2.07921	0	2.07921	0	1	0	1	0	125.13	-29.6693	87.7	20.0241	2.57	0.120791	0.783143	15.1851	18.6718	71.522	6.12325	19.0851	0.617116	0.0394173	0.729787	35.6246	4.1
NSAMDD0016-56973	2.17822	0	2.17822	0	1	0	1	0	141.09	-33.2823	203.3	18.3097	0	0.174221	0.580835	14.7856	13.3325	76.2986	6.52843	17.7776	0.81983	0.0691748	0.306256	33.3821	10.3
SATFLB0022-53553	2.77228	0	2.77228	0	1	0	1	0	139.226	-30.406	135.1	17.5253	1.78	0.23222	0.585287	12.3862	12.6836	68.6333	6.44945	19.0022	0.591201	0.0408514	0.340088	33.35	0
WAANUL0003-56946	2.87129	0	2.87129	0	1	0	1	0	125.316	-29.7188	83.5	20.0509	7.62	0.119376	0.791781	14.8673	17.3236	71.2738	5.90719	19.0069	0.662192	0.0405933	0.754815	35.614	3.8
SAANUL0004-56951	3.06931	0	3.06931	0	1	0	1	0	131.307	-31.5112	136.6	17.8234	0	0.217686	0.487595	11.9355	14.2237	71.2522	6.676	16.6878	0.862397	0.0501786	0.0776042	28.1519	1.3
SATFLB0004-53705	3.06931	0	3.06931	0	1	0	1	0	138.567	-31.3277	213.4	18.5895	9.8	0.251372	0.568401	13.2646	21.6944	63.5106	6.45755	19.4702	0.726924	0.0610541	0.330035	34.7535	3.3
WAAPIL0025-58043	4.45545	0	4.45545	0	1	0	1	0	119.709	-22.7082	175.4	25.477	32.87	0.16869	0.936026	12.5006	18.9856	75.0834	5.87744	25.4404	0.619317	0.0383332	0.773264	40.2138	5.4
NTAFIN0011-53631	5.14851	0	5.14851	0	1	0	1	0	133.327	-24.1619	161.2	21.2481	0	0.164058	0.841676	15.1772	10.4003	81.335	5.44174	21.6831	0.542319	0.0333867	0.713973	36.6188	2
WAAPIL0008-57605	5.14851	0	5.14851	0	2	0	2	0	117.705	-21.6629	304.3	26.0504	0	0.228269	0.964944	15.0533	31.7637	57.4544	6.39034	25.1427	0.579301	0.0430255	0.866121	38.8144	8.8
WAAPIL0015-57613	5.54455	0	5.54455	0	2	0	2	0	117.936	-22.6093	318.3	24.2868	0	0.233637	0.870035	14.8196	23.0869	66.9119	5.37373	23.9549	0.509	0.0312218	0.807813	38.4204	26.9
WAAPIL0033-58417	5.84158	0	5.84158	0	1	0	1	0	119.202	-23.214	177.4	23.8721	1.88	0.20113	0.853513	13.9842	19.6334	70.5247	5.32858	24.3163	0.760558	0.0291398	0.752827	38.7427	0.5
WAAGES0003-58025	8.51485	0	8.51485	0	2	0	2	0	114.692	-27.6054	357.7	20.4819	6.34	0.203823	0.526229	15.0971	11.4108	85.3431	5.39448	19.0722	0.701674	0.039873	0.193502	34.6238	1.8
QDACHC0006-53469	0.0990099	1	0	0.0990099	1	1	0	1	141.133	-23.7695	190.1	24.5745	0	0.146426	0.946168	17.4153	37.8944	48.8236	6.91768	24.9333	0.568713	0.0376922	0.843566	38.7779	2.8
QDAEIU0002-53523	0.0990099	1	0	0.0990099	1	1	0	1	144.224	-19.5525	573.5	21.6897	6.53	0.457557	0.939361	15.5152	45.5126	38.158	5.51377	19.8765	1.27118	0.11455	0.836591	31.7758	51.4
QDAMGD0022-53501	0.0990099	1	0	0.0990099	1	1	0	1	141.287	-22.3687	181.8	24.7206	0	0.174635	0.966284	17.4845	36.0388	47.711	6.61642	24.3235	0.469982	0.0356491	0.894196	37.8748	5.3
QDAMII0001-53504	0.0990099	1	0	0.0990099	1	1	0	1	140.221	-19.5079	379.6	26.5163	0.59	0.308143	0.996295	15.9088	22.2685	60.714	5.99391	25.0133	0.647111	0.0462025	0.967857	36.3098	47.1
QDASSD0011-56920	0.0990099	1	0	0.0990099	1	1	0	1	138.226	-23.2366	148.3	23.9771	0.2	0.129634	0.924495	15.1704	15.6011	76.5388	5.28941	24.3606	0.52261	0.0337043	0.808836	38.904	0
WAACEK0003-58507	0.0990099	1	0	0.0990099	1	1	0	1	125.296	-17.238	522.6	26.6207	3.47	0.416553	1	15.2363	18.7208	67.5963	5.27707	23.9027	0.621312	0.0535287	0.978968	35.0848	138.6
WAAPIL0029-58045	0.0990099	1	0	0.0990099	1	1	0	1	119.918	-22.6619	157.8	25.4325	18.42	0.164087	0.93658	13.4008	24.5624	68.7973	6.08802	25.4282	0.671409	0.0415438	0.773214	40.14	3.3
NTAMGD0004-58432	0.19802	1	0	0.19802	1	1	0	1	133.523	-17.5213	403	26.6713	0.89	0.291802	1	15.7677	11.1455	82.8142	5.30017	24.2027	0.619938	0.0439494	0.983507	37.2423	16.5
NTTDMR0002-53581	0.19802	1	0	0.19802	1	1	0	1	133.635	-18.0725	229.5	26.6726	3.76	0.255345	0.998544	15.5975	12.8218	79.0915	5.30389	24.6086	0.509828	0.047433	0.983135	37.3448	10.9
QDACHC0005-53522	0.39604	1	0	0.39604	1	1	0	1	141.072	-23.7217	175.3	24.6953	0	0.145999	0.94668	17.7192	42.1166	42.106	6.97312	25.0388	0.441814	0.0345722	0.871825	38.8663	2.7
SAASTP0007-53724	0.39722	1	0	0.39722	1	1	0	1	135.817	-26.355	31.2	22.5509	0	0.116303	0.833812	15.5274	16.4699	68.5833	6.40508	23.3331	0.485968	0.036262	0.689431	38.6202	0.2
QDAMGD0010-53591	0.495049	1	0	0.495049	1	1	0	1	143.353	-24.0912	138.3	24.0563	9.8	0.229696	0.938981	18.4161	42.1523	41.2343	6.80625	24.2139	0.704813	0.0499923	0.781961	38.0048	4.9
SAASTP0005-53723	0.594059	1	0	0.594059	1	1	0	1	135.424	-26.0959	34.3	22.3712	0	0.120771	0.835201	14.897	26.4764	57.356	6.13432	23.0051	0.469834	0.0333522	0.710317	38.3283	0.1
WAAVIB0004-58504	0.594059	1	0	0.594059	1	1	0	1	128.098	-15.8196	592.2	28.135	13.47	0.444334	1	14.6964	19.2648	77.7539	5.61347	24.9073	1.86224	0.136102	0.996528	35.73	81
NTAMGD0002-53466	1.08911	0.181818	0.891089	0.19802	2	0.5	1	1	137.326	-20.0246	141	25.582	0	0.201165	0.984512	16.9138	45.9116	41.5121	6.94062	24.4331	0.536346	0.0421559	0.952976	37.7063	2.4
WAAPIL0001-57619	2.07921	0.0476191	1.9802	0.0990099	5	0.2	4	1	118.282	-22.6008	284.1	24.6129	2.67	0.240365	0.877439	14.3399	20.5956	68.6425	5.37063	24.3055	0.677277	0.0337362	0.784648	38.635	24.2
NTTMGD0001-53521	0.49505	1	0	0.49505	2	1	0	2	133.424	-17.283	388.6	26.7262	1.49	0.295894	1	16.1963	41.7074	38.1239	6.3816	24.1945	0.539923	0.0454872	0.982639	36.9967	33.6

## Sheet: Asteraceae
Plot Name-visit code	Total_Asteraceae_c3_and_c4_cover	proportional_Asteraceae_c4_cover	Asteraceae_C3_species_cover (%)	Asteraceae_C4_species_cover (%)	Uknown Asteraceae cover (%)	Total_C3_C4_Asteraceae_richness	proportional_Asteraceae_c4_richness	Asteraceae_C3_richness	Asteraceae_C4_richness	Plot longitude	Plot latitude	MAP	MAT	Tree_cover_percent	mean_aridity_index	Seasonal Water Availability (SWA)	AWC (%)	soil clay content (%)	soil sand content (%)	pH	mean_Jan_min_temperature ©	percent_organic_carbon	percent_nitrogen	proportion_C4_favoured_months (crossover_temperature_model)	mean_Jan_max_temp ©	Jan_precip (mm)	Jan_precip
NSABHC0020-57599	0.0990099	0	0.0990099	0	0	1	0	1	0	141.501	-32.2648	164.7	18.7154	0	0.177667	0.588445	164.1	14.2462	24.8004	63.3753	6.87551	19.2386	0.673409	0.0472596	0.342486	33.7629	16.7
NSABHC0023-57099	0.0990099	0	0.0990099	0	0	1	0	1	0	142.137	-31.3439	120	19.5389	0	0.1651	0.6507	169.918	14.2822	14.4308	81.5979	6.27932	20.8182	0.782048	0.0376351	0.408055	35.2667	17.6
NSAMDD0011-56981	0.0990099	0	0.0990099	0	0	1	0	1	0	141.013	-33.4388	215.5	18.2002	0	0.17695	0.567757	161.257	14.4122	10.9637	78.1013	6.67851	17.5178	0.807432	0.0750512	0.314767	33.2488	3.7
NSAMDD0013-56982	0	NA	0	0	0.0990099	0	NA	0	0	141.106	-33.2377	202.1	18.295	0	0.17392	0.582284	162.976	13.314	11.9683	78.9298	6.53794	17.802	0.76279	0.0657709	0.323278	33.3725	11.1
NSAMDD0025-57084	0.0990099	0	0.0990099	0	0	1	0	1	0	144.247	-31.6086	245.6	19.7601	12.48	0.20395	0.64875	201.841	14.9779	24.9459	64.0712	6.61251	20.8657	0.848748	0.064178	0.413273	36.0254	19.5
NSAMDD0030-56989	0.0990099	0	0.0990099	0	0	1	0	1	0	144.364	-31.3179	225.9	19.9679	12.38	0.210359	0.656689	209.427	14.2581	27.6552	57.5577	6.7238	21.2029	0.849026	0.0578466	0.432877	36.1519	14.2
NSTSYB0008-58503	0.0990099	0	0.0990099	0	0	1	0	1	0	150.027	-33.2204	904.5	12.8707	52.48	0.706785	0.395039	358.722	14.38	15.9397	59.0131	4.58785	13.2004	2.08113	0.125238	0.00260417	26.331	149.9
NTAFIN0003-53623	0.0990099	0	0.0990099	0	0	1	0	1	0	133.477	-24.1322	153.7	21.2557	11.49	0.157903	0.843286	266.892	15.4965	12.519	77.7051	6.07892	21.6916	0.492509	0.0317854	0.740113	36.6585	2.7
NTAFIN0020-53640	0.0990099	0	0.0990099	0	0	1	0	1	0	133.402	-24.6686	120	22.0469	6.63	0.140648	0.85421	234.269	15.577	13.9921	76.2292	5.56764	22.5202	0.434647	0.0292256	0.72236	37.6	0.2
NTAPCK0001-58037	0.0990099	0	0.0990099	0	0	1	0	1	0	132.818	-12.6758	1087.1	28.2657	23.86	0.853853	1	1498.32	15.3364	15.1641	76.5488	4.79583	24.6422	1.15458	0.0766373	1	33.4733	263.5
NTASSD0011-53559	0.0990099	0	0.0990099	0	0	1	0	1	0	135.115	-25.4805	45.5	22.4792	0	0.120558	0.847058	183.404	15.7214	19.0055	66.0263	6.05862	22.9567	0.47705	0.0266923	0.69915	38.264	0.1
NTASSD0016-53566	0.0990099	0	0.0990099	0	0	1	0	1	0	135.508	-25.1101	55.2	22.7164	0	0.119208	0.864337	184.169	15.9519	18.8118	69.8243	5.94185	23.2896	0.456515	0.0244844	0.709578	38.544	0
NTASSD0017-53561	0.0990099	0	0.0990099	0	0	1	0	1	0	135.258	-25.4766	40.7	22.6074	0	0.119439	0.849569	165.416	14.7516	20.0986	66.3299	6.11914	23.1284	0.444696	0.0285293	0.7201	38.4298	0.1
NTTSTU0001-53585	0.0990099	0	0.0990099	0	0	1	0	1	0	133.271	-16.6302	519.6	26.3813	40.4	0.348226	1	689.99	15.435	33.3748	51.9626	5.51295	23.6571	0.700315	0.0515653	0.987649	35.9683	70.8
QDAEIU0001-53470	0	NA	0	0	0.0990099	0	NA	0	0	144.21	-19.5387	576.9	21.7146	0	0.456898	0.939613	795.72	15.8008	43.5513	34.7848	5.67339	19.8837	1.14555	0.0956763	0.843105	31.8119	54.5
QDAEIU0002-53523	0	NA	0	0	0.0990099	0	NA	0	0	144.224	-19.5525	573.5	21.6897	6.53	0.457557	0.939361	799.027	15.5152	45.5126	38.158	5.51377	19.8765	1.27118	0.11455	0.836591	31.7758	51.4
QDAGUP0021-53535	0.0990099	0	0.0990099	0	0	1	0	1	0	140.994	-17.0022	658.4	27.4107	8.42	0.623721	1	1014.95	14.9896	35.1354	59.5373	5.34826	25.2216	1.00405	0.0550028	0.987971	33.6675	81
QDAMGD0010-53591	0.0990099	0	0.0990099	0	0	1	0	1	0	143.353	-24.0912	138.3	24.0563	9.8	0.229696	0.938981	352.118	18.4161	42.1523	41.2343	6.80625	24.2139	0.704813	0.0499923	0.781961	38.0048	4.9
QDASSD0003-56912	0.0990099	0	0.0990099	0	0	1	0	1	0	138.407	-23.8316	167.4	24.1014	0	0.113214	0.918089	210	16.7604	13.2333	80.4667	5.68675	24.708	0.442259	0.0312103	0.778042	39.2783	0
SAAGAW0002-56993	0.0990099	0	0.0990099	0	0	1	0	1	0	137.244	-32.9801	158.3	17.5441	0	0.22188	0.500188	150.853	12.7851	24.6176	57.678	7.15406	17.2716	0.902714	0.0535129	0.160789	30.526	11.5
SAASTP0001-53719	0.0990099	0	0.0990099	0	0	1	0	1	0	134.999	-26.2782	38	22.0149	0	0.132403	0.830564	188.892	14.944	20.3273	60.2256	6.04196	22.5835	0.433318	0.0301536	0.674134	37.9254	0
SAASTP0020-53732	0.0990099	0	0.0990099	0	0	1	0	1	0	136.459	-28.4376	77.4	22.1523	0	0.0969014	0.81021	127.067	16.2821	22.5141	68.0561	6.47604	23.021	0.464002	0.0295704	0.659524	38.5348	0
SAASTP0022-53735	0.0990099	0	0.0990099	0	0	1	0	1	0	134.536	-28.2056	56.6	21.645	0	0.109355	0.803241	141.139	15.5207	24.8464	54.0024	6.2922	22.2908	0.494991	0.0313464	0.607302	37.6173	0
SAASTP0024-53737	0.0990099	0	0.0990099	0	0	1	0	1	0	134.974	-27.9941	50.3	21.9332	0	0.113206	0.817938	142.467	15.2459	22.4826	54.2569	6.33139	22.7608	0.508738	0.0342661	0.660741	38.0133	0
SASMDD0005-57006	0.0990099	0	0.0990099	0	0	1	0	1	0	140.726	-33.9743	239.7	17.7997	0	0.188307	0.539892	151.696	15.1759	10.3	80.2164	7.17519	16.6247	0.906945	0.078887	0.239933	32.7556	13.2
SASMDD0008-57638	0.0990099	0	0.0990099	0	0	1	0	1	0	140.76	-34.0442	241.6	17.7543	27.52	0.185146	0.534081	151.043	15.0084	36.6682	53.8597	6.89891	16.5478	1.17772	0.0808454	0.239726	32.7104	12.6
SASMDD0017-58021	0.0990099	0	0.0990099	0	0	1	0	1	0	140.718	-33.9556	252.7	17.6673	0.3	0.191605	0.529369	156.831	16.0555	12.4623	82.9971	7.2009	16.5206	0.971273	0.0682849	0.227924	32.63	14.3
SATFLB0023-53554	0.0990099	0	0.0990099	0	0	1	0	1	0	139.074	-30.5994	141.9	18.5941	0	0.177672	0.662634	169.959	12.0899	23.4273	63.59	6.57357	19.959	0.615911	0.0385976	0.382738	34.4129	0.9
SATSTP0007-53515	0.0990099	0	0.0990099	0	0	1	0	1	0	138.817	-29.536	54.7	20.9031	2.18	0.108232	0.774255	138.914	15.2321	14.6877	75.9301	6.50206	22.1669	0.508197	0.0368691	0.69812	37.0642	1.6
WAACEK0003-58507	0.0990099	0	0.0990099	0	0	1	0	1	0	125.296	-17.238	522.6	26.6207	3.47	0.416553	1	875.11	15.2363	18.7208	67.5963	5.27707	23.9027	0.621312	0.0535287	0.978968	35.0848	138.6
WAACOO0020-53450	0.0990099	0	0.0990099	0	0	1	0	1	0	120.655	-30.192	232.3	19.2269	14.55	0.198429	0.667619	265.912	14.5181	19.978	73.9794	5.75228	19.3573	0.85636	0.0397416	0.444593	34.9079	14.3
WAACOO0022-53453	0.0990099	0	0.0990099	0	0	1	0	1	0	120.633	-30.1953	242	19.0504	35.84	0.200314	0.661041	265.655	14.2983	17.4716	75.0929	5.89702	19.1957	0.899713	0.0388734	0.438013	34.7865	14.7
WAACOO0024-53451	0.0990099	0	0.0990099	0	0	1	0	1	0	120.644	-30.1854	232.3	19.2269	0	0.199461	0.667619	265.912	14.5462	16.9852	78.0477	5.74316	19.3573	0.798235	0.035717	0.444593	34.9079	14.3
WAADAL0001-58508	0.0990099	0	0.0990099	0	0	1	0	1	0	124.946	-17.4153	522.6	27.4547	1.29	0.38193	1	814.031	14.9782	24.8894	63.2221	5.76092	24.7224	1.18774	0.0593572	0.986111	35.9344	140.6
WAAGES0002-58024	0.0990099	0	0.0990099	0	0	1	0	1	0	114.608	-27.5095	344	20.7482	0.1	0.206493	NA	204.806	14.1648	8.79012	87.6746	5.33394	19.3296	0.842313	0.0467874	0.208085	34.7838	1.9
WAALSD0001-53569	0.0990099	0	0.0990099	0	0	1	0	1	0	120.724	-25.0966	158	21.7982	0	0.152129	0.833177	261.143	13.6394	10.6053	86.1131	5.15562	23.0184	0.6919	0.0237651	0.726849	37.8706	14
WAAPIL0004-57085	0.0990099	0	0.0990099	0	0	1	0	1	0	117.17	-21.3949	368.3	26.2303	0	0.219018	0.975455	399.573	14.7788	29.2844	59.9167	5.52072	25.1829	0.584541	0.0410756	0.858085	38.745	9.5
WAAPIL0026-58044	0.0990099	0	0.0990099	0	0	1	0	1	0	119.631	-22.7669	176.6	25.4698	0.2	0.172517	0.935308	356.363	12.348	18.4816	73.3002	5.74424	25.4373	0.593128	0.0397707	0.771181	40.2315	4.5
WAASWA0004-58499	0.0990099	0	0.0990099	0	0	1	0	1	0	115.713	-31.3755	737.5	18.7571	13.96	0.557334	0.298364	216.145	12.7585	7.00113	86.5439	5.03915	17.5516	1.82501	0.0892217	0.0788277	30.9842	1.2
NSABHC0016-57105	0.19802	0	0.19802	0	0	1	0	1	0	141.061	-31.834	124.8	19.3456	0	0.161944	0.62435	138.731	13.3773	28.5341	62.7405	6.81181	20.0627	0.595818	0.0378467	0.353704	33.7031	9.9
NSABHC0017-57106	0.19802	0	0.19802	0	0	1	0	1	0	141.193	-31.8433	150.6	19.0226	0	0.175203	0.579898	153.149	11.5135	24.2583	66.1453	6.90266	19.8529	0.627427	0.043259	0.319669	33.2013	13.4
NSAMDD0002-56952	0.19802	0	0.19802	0	0	1	0	1	0	142.603	-34.2048	305.5	17.5064	3.56	0.209854	0.539503	178.743	11.4765	16.3735	65.8084	7.10884	17.0429	0.860358	0.0720201	0.294742	33.0362	31.8
NSAMDD0010-56956	0.19802	0	0.19802	0	0	1	0	1	0	141.293	-33.4076	204.1	18.3635	0.2	0.176127	0.572484	159.222	14.7649	15.9509	76.6439	6.68879	17.8941	0.783252	0.0666788	0.312552	33.4215	11
NSAMDD0015-57636	0.19802	0	0.19802	0	0	1	0	1	0	141.09	-33.3118	203.3	18.3097	16.04	0.175508	0.580835	161.639	15.6	16.6412	71.6816	6.59434	17.7776	0.884268	0.0687156	0.306256	33.3821	10.3
NSAMDD0020-56984	0.19802	0	0.19802	0	0	2	0	2	0	145.709	-33.2068	327.4	18.1757	15.05	0.28761	0.583244	236.496	14.805	28.6566	53.8342	6.06444	19.0435	1.03688	0.0849509	0.3386	34.0823	13.4
NSTSYB0006-58502	0.19802	0	0.19802	0	0	1	0	1	0	150.251	-33.311	1053.1	12.279	54.46	0.93922	0.311771	353.606	13.8295	21.0644	50.3272	4.30324	12.7341	3.0671	0.158109	0	24.4015	178.2
NTAFIN0028-53746	0.19802	0	0.19802	0	0	1	0	1	0	133.393	-25.7699	60.6	21.2176	0	0.153348	0.80648	203.351	15.1711	17.5849	73.7355	6.31777	21.9247	0.494731	0.0282106	0.624457	36.9952	0.2
NTAGFU0001-53648	0.19802	0	0.19802	0	0	1	0	1	0	137.069	-18.9055	172.8	25.6434	1.88	0.261959	0.988934	487.969	15.8277	25.2604	61.4185	5.69026	24.121	0.561068	0.0461417	0.966989	36.596	16
NTAGFU0031-53678	0.19802	0	0.19802	0	0	1	0	1	0	134.387	-14.1259	547	27.1267	0.79	0.578647	1	928.573	16.2245	14.337	69.9252	5.20137	24.338	0.666514	0.0528431	1	34.8731	76.8
NTASSD0005-53693	0.19802	0	0.19802	0	0	1	0	1	0	136.547	-25.7541	44	22.9461	0	0.109669	0.847823	151.931	15.6164	15.3276	71.179	5.98792	23.8488	0.495447	0.0283064	0.760078	39.0452	0.2
SAAFLB0003-58033	0.19802	0	0.19802	0	0	2	0	2	0	138.647	-34.9736	861.5	15.1519	41.29	0.775069	0.219167	172.012	11.5169	19.394	58.3986	5.27041	14.0757	1.66435	0.160917	0.0129472	27.0881	58.6
SAASTP0019-53731	0.19802	0	0.19802	0	0	1	0	1	0	136.481	-28.4197	75.4	22.2207	0	0.0966536	0.811402	126.131	15.7161	23.2179	66.4452	6.42329	23.1049	0.477816	0.0274029	0.679365	38.6098	0
SAASTP0021-53733	0.19802	0	0.19802	0	0	2	0	2	0	136.533	-28.4025	80.1	22.1761	0	0.0970634	0.80719	128.51	15.4014	24.5419	61.7875	6.46602	23.0684	0.494063	0.0315364	0.665476	38.585	0
SASMDD0004-57013	0.19802	0	0.19802	0	0	1	0	1	0	140.735	-33.9968	239.7	17.7997	0	0.183657	0.539892	151.696	15.6618	21.1659	71.7007	7.04725	16.6247	0.957261	0.067109	0.239933	32.7556	13.2
SASMDD0012-56974	0.19802	0	0.19802	0	0	2	0	2	0	140.754	-34.0591	241.6	17.7543	21.19	0.184985	0.534081	151.043	15.1553	37.5668	52.3441	6.96094	16.5478	1.22128	0.0813779	0.239726	32.7104	12.6
SATFLB0021-53552	0.19802	0	0.19802	0	0	1	0	1	0	139.22	-30.4121	135.1	17.5253	2.67	0.2361	0.585287	179.229	12.937	24.9251	64.9817	6.827	19.0022	0.694607	0.0415121	0.340088	33.35	0
SATKAN0003-56996	0.19802	0	0.19802	0	0	1	0	1	0	138.604	-35.4609	802.7	14.5891	48.22	0.67708	0.196652	154.961	13.6705	11.8584	79.425	5.2036	13.7271	1.38403	0.11027	0.00462963	25.5517	59.4
SATSTP0001-53557	0.19802	0	0.19802	0	0	2	0	2	0	139.436	-30.5617	82	20.1568	0	0.133239	0.778406	150.551	10.8763	22.8214	62.1413	6.59099	21.4488	0.505079	0.040746	0.576984	35.7027	0.6
WAAGVD0001-56960	0.19802	0	0.19802	0	0	1	0	1	0	125.13	-29.6693	87.7	20.0241	2.57	0.120791	0.783143	170.463	15.1851	18.6718	71.522	6.12325	19.0851	0.617116	0.0394173	0.729787	35.6246	4.1
WAAJAF0001-58513	0.19802	0	0.19802	0	0	1	0	1	0	117.155	-34.6192	855.3	15.2851	31.39	0.715069	0.196554	153.396	13.606	8.4967	85.938	4.70662	13.3627	2.41346	0.093649	0	26.4108	2.3
WAAPIL0024-58040	0.19802	0	0.19802	0	0	2	0	2	0	119.085	-22.4671	191.9	25.9633	4.85	0.193818	0.954398	374.078	14.5704	17.92	75.0618	5.58807	25.5024	0.589078	0.0345865	0.7875	39.9862	11.7
WAAPIL0030-58057	0.19802	0	0.19802	0	0	2	0	2	0	119.632	-23.3147	180.4	24.3268	0	0.181781	0.866104	336.237	14.2715	16.5247	74.63	5.3719	24.9384	0.472665	0.0310397	0.759821	39.0958	3.7
SAASTP0027-53739	0.198216	0	0.198216	0	0	1	0	1	0	134.844	-27.7372	58.3	21.6118	0	0.125769	0.806532	158.688	15.3342	18.4292	64.6061	6.08086	22.4529	0.533055	0.0315352	0.631884	37.7317	0
SATKAN0001-53688	0.198216	0	0.198216	0	0	1	0	1	0	138.261	-35.6083	805.4	14.5033	46.28	0.872537	0.156276	117.298	12.3756	14.48	71.9543	4.98473	13.9676	3.01435	0.15139	0	23.9027	57.7
QDAEIU0003-53471	0.21322	0	0.21322	0	0	2	0	2	0	144.17	-19.4099	564.3	22.1212	3.73	0.445696	0.958415	773.924	15.6389	27.798	58.1964	5.34572	20.2102	1.12233	0.0683825	0.861111	32.0744	82.9
SAAMDD0008-53743	0.248139	0	0.248139	0	0	1	0	1	0	139.508	-34.3417	222.9	16.7707	32.01	0.209616	0.473674	147.955	10.4622	19.5821	75.4935	7.75582	14.9959	1.21877	0.0799259	0.1045	31.5229	8.7
NSABHC0025-57101	0.29703	0	0.29703	0	0	3	0	3	0	141.535	-32.4205	162.5	18.7696	0	0.170869	0.602781	162.441	14.7506	33.5262	53.0044	7.00689	19.1116	0.50996	0.0428719	0.344634	33.9231	18.7
NTASSD0007-53695	0.29703	0	0.29703	0	0	1	0	1	0	136.565	-25.7836	43.1	22.9582	0	0.109165	0.849019	150.616	15.4545	15.2141	76.0429	5.91955	23.8676	0.511609	0.0266398	0.74845	39.0633	0.2
SAASTP0003-53721	0.29703	0	0.29703	0	0	2	0	2	0	135.073	-26.2739	30.9	22.1363	0	0.131291	0.831581	183.206	14.8693	22.9003	62.0491	6.16848	22.7031	0.364688	0.024558	0.664618	38.0452	0
SATFLB0012-53699	0.29703	0	0.29703	0	0	1	0	1	0	138.708	-34.8808	709.5	15.8232	0.69	0.684108	0.258765	177.092	12.2568	16.2235	67.6693	5.47283	14.8906	1.62042	0.136794	0.0189078	28.0371	49
SATFLB0022-53553	0.29703	0	0.29703	0	0	3	0	3	0	139.226	-30.406	135.1	17.5253	1.78	0.23222	0.585287	179.229	12.3862	12.6836	68.6333	6.44945	19.0022	0.591201	0.0408514	0.340088	33.35	0
SATFLB0027-56975	0.29703	0	0.29703	0	0	2	0	2	0	138.679	-35.0831	928.3	14.6986	57.62	0.805529	0.213387	175.873	12.568	18.3659	61.4356	5.09137	13.6153	1.8524	0.12424	0.0107639	26.7319	74.2
WAAESP0001-58516	0.29703	0	0.29703	0	0	2	0	2	0	117.754	-34.4769	507	15.6702	3.27	0.49164	0.254658	138.012	13.1047	13.4978	77.7169	4.84674	13.952	1.35452	0.0886738	0	26.9583	1.1
WAAMUR0031-53465	0.29703	0	0.29703	0	0	1	0	1	0	120.656	-27.4386	130	21.0046	0.4	0.172483	0.735417	211.39	15.149	14.0437	81.17	5.69831	22.7278	0.696878	0.0312683	0.571627	37.3744	6.7
WAANUL0003-56946	0.29703	0	0.29703	0	0	2	0	2	0	125.316	-29.7188	83.5	20.0509	7.62	0.119376	0.791781	166.488	14.8673	17.3236	71.2738	5.90719	19.0069	0.662192	0.0405933	0.754815	35.614	3.8
SAASTP0002-53720	0.297324	0	0.297324	0	0	1	0	1	0	135.016	-26.2746	34.5	22.0357	0	0.132175	0.829852	188.249	15.602	19.4511	61.4526	6.08021	22.5908	0.433735	0.027679	0.670346	37.9365	0
NSAMDD0007-56970	0.39604	0	0.39604	0	0	1	0	1	0	141.161	-33.38	209.7	18.2764	1.49	0.179161	0.569919	160.786	14.3735	14.6944	79.0413	6.46545	17.7202	0.74676	0.0569123	0.318718	33.3225	8.6
NSAMDD0009-56971	0.39604	0	0.39604	0	0	2	0	2	0	141.066	-33.4405	228.3	18.0619	22.87	0.181712	0.552676	166.208	14.7595	11.8874	76.5401	6.71274	17.4567	0.80585	0.0644484	0.308953	33.0987	6.2
SAASTP0032-56939	0.39604	0	0.39604	0	0	2	0	2	0	139.182	-29.2895	34.7	21.3207	0	0.103286	0.791581	138.292	16.7716	23.3593	60.9326	6.69761	22.6953	0.531141	0.038509	0.677619	37.3125	0
SATFLB0002-53703	0.39604	0	0.39604	0	0	1	0	1	0	138.909	-34.6831	710.6	14.599	17.23	0.612655	0.245688	169.533	14.6884	13.6763	73.9761	4.9643	13.5392	1.69483	0.114097	0.0157077	28.1613	52.9
NTAFIN0010-53630	0.495049	0	0.495049	0	0	1	0	1	0	133.373	-24.1333	161.2	21.2481	0	0.158312	0.841676	270.453	15.4687	13.08	79.7983	5.86536	21.6831	0.470535	0.0290981	0.713973	36.6188	2
NTAFIN0019-53639	0.495049	0	0.495049	0	0	1	0	1	0	132.936	-24.3582	176.7	21.893	8.22	0.144241	0.858718	272.739	15.4686	11.0957	73.9465	5.82079	22.328	0.485981	0.0337776	0.722948	37.2927	0.8
SAAGVD0004-56947	0.495049	0	0.495049	0	0	2	0	2	0	132.134	-30.8148	93.5	18.6889	1.29	0.180811	0.592468	165.318	13.1198	16.3025	65.6839	6.45889	17.5843	0.825483	0.0451461	0.27029	30.5981	1.3
SAASTP0031-56938	0.495049	0	0.495049	0	0	3	0	3	0	139.176	-29.277	34.7	21.3207	0	0.103097	0.791581	138.292	16.3771	19.6848	65.7676	6.7056	22.6953	0.5166	0.0357543	0.677619	37.3125	0
SASMDD0006-57007	0.495049	0	0.495049	0	0	1	0	1	0	140.727	-33.9727	239.7	17.7997	4.55	0.188307	0.539892	151.696	14.7694	9.59969	81.0032	7.16567	16.6247	0.928848	0.079824	0.239933	32.7556	13.2
SATFLB0019-53550	0.495049	0	0.495049	0	0	3	0	3	0	139.233	-30.2195	116.8	17.858	2.18	0.198611	0.610488	181.284	12.1038	21.1898	56.1026	6.67826	19.3904	0.57934	0.0415116	0.387057	33.6854	0.8
SATKAN0004-56928	0.495049	0	0.495049	0	0	3	0	3	0	139.038	-34.9272	748.1	14.4051	23.07	0.641254	0.248556	159.243	13.6856	16.2852	70.7959	5.12674	13.0135	1.51078	0.100149	0.0124421	27.4706	78.5
WAACOO0003-53447	0.495049	0	0.495049	0	0	1	0	1	0	119.648	-31.4	302.1	18.0724	8.51	0.209252	0.530224	181.139	13.0643	21.2661	75.8631	6.60961	17.3422	0.801711	0.0541461	0.224835	34.0092	3.1
WAACOO0004-53449	0.495049	0	0.495049	0	0	1	0	1	0	119.647	-31.3989	302.1	18.0724	5.74	0.209479	0.530224	181.139	13.3856	19.2813	76.6201	6.30318	17.3422	0.905509	0.0559901	0.224835	34.0092	3.1
WAACOO0006-53438	0.495049	0	0.495049	0	0	2	0	2	0	119.824	-31.5964	307.9	17.7822	21.88	0.218484	0.528988	184.939	12.6319	18.041	76.3526	5.74765	16.8186	0.947501	0.0491667	0.19504	33.6029	3.3
WAANUL0002-56945	0.495049	0	0.495049	0	0	2	0	2	0	125.861	-31.6991	120.9	17.7586	0	0.186812	0.626773	167.91	15.2747	19.8616	74.6963	6.16349	15.7473	0.779846	0.0550199	0.145272	30.356	5.1
NSAMDD0022-56985	0.50813	0	0.50813	0	0	1	0	1	0	145.76	-33.2252	338.8	18.0808	7.72	0.292647	0.575594	238.72	15.343	25.5004	58.5753	6.05441	18.959	1.07462	0.0932643	0.2958	34.0065	12
SASMDD0006-53713	0.550055	0	0.550055	0	0	2	0	2	0	140.727	-33.9727	239.7	17.7997	4.73	0.188307	0.539892	151.696	14.7694	9.59969	81.0032	7.16567	16.6247	0.928848	0.079824	0.239933	32.7556	13.2
NSABHC0022-57086	0.594059	0	0.594059	0	0	1	0	1	0	142.472	-30.6661	123.1	20.1466	0	0.176266	0.669056	190.302	14.011	27.7972	57.7941	6.9153	21.802	0.650413	0.0469218	0.397308	35.9275	8.4
NTAFIN0033-53751	0.594059	0	0.594059	0	0	1	0	1	0	133.972	-24.0337	145.7	21.0069	0.59	0.1643	0.848934	263.933	14.6684	8.82289	80.626	5.74676	21.4806	0.456364	0.0312454	0.723261	36.4763	4.1
SASMDD0013-56979	0.594059	0	0.594059	0	0	1	0	1	0	140.735	-34.0567	241.6	17.7543	0.1	0.18425	0.534081	151.043	15.2165	33.113	55.7015	6.82204	16.5478	1.15367	0.0705824	0.239726	32.7104	12.6
SATEYB0001-56940	0.594059	0	0.594059	0	0	1	0	1	0	138.703	-34.5043	418.6	16.78	13.76	0.376032	0.36417	171.071	10.8501	15.8232	77.5314	6.82346	15.8929	0.780167	0.0840392	0.0728009	30.4642	29.2
SATFLB0018-53549	0.594059	0	0.594059	0	0	3	0	3	0	139.324	-30.219	103.1	18.2333	0.59	0.218388	0.640676	192.033	11.4436	39.4165	50.8884	6.34079	19.7741	1.10224	0.0826729	0.424417	33.981	1
SATSTP0008-53516	0.594059	0	0.594059	0	0	4	0	4	0	138.881	-29.3879	53.3	20.8759	0	0.110261	0.760952	149.863	14.7151	26.7356	57.0126	6.83018	22.1833	0.493396	0.0344372	0.643537	37.0423	0
WAAHAM0005-56961	0.19802	0	0.19802	0	0.39604	1	0	1	0	127.44	-32.2259	191.8	17.6194	0	0.274027	0.491589	183.449	NA	NA	NA	NA	15.9888	NA	NA	0.0170635	27.185	2.9
WAAPIL0023-58036	0.594059	0	0.594059	0	0	1	0	1	0	118.695	-22.255	220.1	26.341	14.75	0.216836	0.959129	395.649	13.2888	22.587	69.2517	5.67542	25.6871	0.685315	0.0356094	0.804464	39.8596	15.3
NTASSD0010-53697	0.594648	0	0.594648	0	0	2	0	2	0	136.021	-24.7928	77.1	22.8946	0	0.119243	0.874606	183.645	15.9163	13.9234	79.9733	5.568	23.5529	0.463143	0.0279219	0.758915	38.7388	0.3
SASMDD0002-53711	0.595829	0	0.595829	0	0	2	0	2	0	140.593	-34.0117	250.3	17.6001	16.68	0.187235	0.526409	155.055	16.0539	17.649	75.5241	7.03582	16.2629	1.00329	0.0573503	0.244824	32.5594	14.4
NSABHC0010-53605	0.692384	0	0.692384	0	0	3	0	3	0	141.7	-31.0767	130.6	19.4349	0	0.174273	0.640983	174.614	11.6978	27.3909	64.3021	7.13691	20.8433	0.56822	0.0429087	0.41578	34.8763	9.9
NSABHC0028-58027	0.693069	0	0.693069	0	0	2	0	2	0	141.717	-31.066	121.9	19.7047	3.27	0.174025	0.654381	170.622	11.4942	23.2842	68.3477	6.8082	21.1337	0.651213	0.0451198	0.43926	35.1792	10.6
NTAMAC0001-53574	0.693069	0	0.693069	0	0	4	0	4	0	133.372	-23.9659	161.8	21.1928	0	0.167774	0.846949	278.151	15.2348	13.6998	75.8458	6.0366	21.6022	0.50355	0.0292147	0.743609	36.4408	3.1
SAASTP0016-53716	0.693069	0	0.693069	0	0	4	0	4	0	136.63	-27.835	49.5	22.5571	0	0.0997542	0.826813	131.906	15.979	20.1329	69.3992	6.382	23.5618	0.458555	0.0291802	0.747154	38.9425	0
WAACOO0030-56958	0.594059	0	0.594059	0	0.0990099	1	0	1	0	126.263	-32.0122	128	17.3283	0	0.235952	0.550577	179.62	14.1336	22.0157	65.4052	6.84142	15.4441	0.98092	0.0710837	0.0436424	28.2392	4.7
WAAHAM0001-56964	0	NA	0	0	0.693069	0	NA	0	0	128.285	-31.9848	205.4	17.9084	0	0.270328	0.512418	193.376	11.9921	11.8816	76.2085	6.63837	16.3804	0.658969	0.0558786	0.039666	27.4029	1.5
NSABHC0004-53599	0.891089	0	0.891089	0	0	6	0	6	0	141.948	-31.8473	130.2	18.9306	0	0.175763	0.649315	171.657	14.1416	26.3563	58.3205	6.92395	19.901	0.620156	0.04869	0.416718	34.566	22.9
NSABHC0015-57104	0.891089	0	0.891089	0	0	3	0	3	0	141.059	-31.8339	124.8	19.3456	0	0.161811	0.62435	138.731	13.9253	27.831	61.5444	6.83814	20.0627	0.569162	0.0406984	0.353704	33.7031	9.9
NSABHC0024-57100	0.891089	0	0.891089	0	0	3	0	3	0	142.149	-31.3468	120	19.5389	0	0.165003	0.6507	169.918	14.3204	19.382	74.0843	6.45165	20.8182	0.730714	0.0398086	0.408055	35.2667	17.6
NTASSD0009-53696	0.891089	0	0.891089	0	0	3	0	3	0	136.011	-24.7817	77.1	22.8946	0	0.119428	0.874606	183.645	16.616	13.1827	78.7406	5.56535	23.5529	0.500064	0.0312539	0.758915	38.7388	0.3
WAAAVW0004-58520	0.891089	0	0.891089	0	0	3	0	3	0	116.936	-32.4797	461.7	16.5492	28.22	0.322939	0.287085	131.043	11.9936	10.9029	82.5594	5.04496	15.0578	1.43855	0.0975214	0.068039	32.2873	0.2
WAGCOO0001-53613	0.891089	0	0.891089	0	0	1	0	1	0	120.643	-30.4361	240.5	18.6661	22.87	0.209424	0.633589	248.439	14.3346	16.8724	77.868	5.47957	18.5657	0.927825	0.0438147	0.377943	34.2277	13.4
NSABHC0014-53609	0.980392	0	0.980392	0	0	6	0	6	0	141.591	-31.3312	144.9	18.6963	0	0.181158	0.595796	171.992	11.925	20.0583	72.4993	6.45398	19.9904	0.57399	0.038645	0.334343	33.984	17.5
QDAMGD0002-53587	0.990099	0	0.990099	0	0	1	0	1	0	144.226	-23.5095	243	23.8797	11.29	0.227231	0.935274	383.827	17.8595	42.8992	38.578	6.87158	23.5292	0.570871	0.0475586	0.787277	37.166	10.6
WAAAVW0003-58519	0.990099	0	0.990099	0	0	3	0	3	0	116.939	-32.4795	461.7	16.5492	28.12	0.323169	0.287085	131.043	12.4859	9.12343	85.2533	5.01981	15.0578	1.41348	0.0947887	0.068039	32.2873	0.2
WAACOO0008-53442	0.990099	0	0.990099	0	0	2	0	2	0	119.792	-31.6095	307.9	17.7822	23.27	0.21724	0.528988	184.939	13.0446	20.5262	73.8121	6.00298	16.8186	1.15212	0.0533719	0.19504	33.6029	3.3
WAACOO0012-53462	0.990099	0	0.990099	0	0	2	0	2	0	120.332	-31.2374	255	18.2489	22.97	0.203431	0.585124	219.41	14.0169	14.4712	76.7547	6.07084	17.4941	0.852527	0.0419794	0.234921	33.8633	4
WAAPIL0001-57619	0.990099	0	0.990099	0	0	1	0	1	0	118.282	-22.6008	284.1	24.6129	2.67	0.240365	0.877439	393.404	14.3399	20.5956	68.6425	5.37063	24.3055	0.677277	0.0337362	0.784648	38.635	24.2
NSABHC0003-53598	1.07843	0	1.07843	0	0	1	0	1	0	141.434	-31.8287	160.4	18.401	0	0.194719	0.575685	175.171	12.3458	23.9386	64.2607	6.26644	19.3476	0.667788	0.0387092	0.316032	33.2927	20.4
NSABHC0013-53608	1.08696	0	1.08696	0	0	4	0	4	0	141.601	-31.3239	144.9	18.6963	0	0.180231	0.595796	171.992	12.8582	27.1754	66.1872	6.98033	19.9904	0.536842	0.0408451	0.334343	33.984	17.5
SAAFLB0030-53506	1.08911	0	1.08911	0	0	4	0	4	0	138.015	-29.9785	86.8	20.2607	0	0.119163	0.716186	155.229	11.8561	15.2424	65.3929	6.11497	21.1957	0.421839	0.0381096	0.517802	36.5792	0.7
SASMDD0014-56980	1.08911	0	1.08911	0	0	2	0	2	0	140.705	-34.0378	241.6	17.7263	0	0.183843	0.533845	151.808	15.3243	20.3243	69.9317	7.00844	16.4731	0.804935	0.0612594	0.240813	32.6648	12.9
WAANUL0001-56966	1.08911	0	1.08911	0	0	2	0	2	0	125.87	-31.7341	122.3	17.6903	0	0.190031	0.616685	168.747	15.1298	22.5391	65.16	6.24238	15.6794	0.825472	0.0581114	0.13357	30.1421	5.2
NSABHC0026-57102	1.18812	0	1.18812	0	0	3	0	3	0	142.268	-31.778	135.2	19.0296	0	0.168295	0.659357	179.412	14.3234	18.7816	72.7165	6.57592	20.0065	0.689478	0.0426329	0.371534	34.8958	24.3
SATFLB0014-53702	1.18812	0	1.18812	0	0	6	0	6	0	138.959	-34.0051	484.9	14.5281	15.15	0.453625	0.311048	163.016	13.1735	18.6245	67.8218	5.71998	13.1794	1.43233	0.123043	0.0224206	29.2573	33.3
WAAPIL0027-58041	1.18812	0	1.18812	0	0	4	0	4	0	119.774	-22.6916	172.5	25.4739	0	0.166773	0.936006	350.084	13.4811	5.06193	93.0531	5.96438	25.4598	0.633141	0.0355797	0.772222	40.2058	5.4
SASMDD0018-57010	1.28713	0	1.28713	0	0	5	0	5	0	140.576	-34.0031	250.3	17.6001	0.1	0.184205	0.526409	155.055	15.6656	13.2938	78.3082	7.0589	16.2629	0.896882	0.0604507	0.244824	32.5594	14.4
WAASWA0003-58031	1.28713	0	1.28713	0	0	1	0	1	0	115.914	-32.3373	1012.6	18.3951	37.33	0.709854	0.267522	233.222	12.3253	6.92775	88.4914	4.61086	17.4184	2.2032	0.0655292	0.0756035	30.7206	1.8
SATFLB0024-53555	1.2884	0	1.2884	0	0	5	0	5	0	138.58	-30.7609	170.4	18.3306	0	0.189617	0.601187	178.349	12.1962	20.1112	65.2394	6.39922	19.6049	0.610296	0.0499871	0.346081	34.3663	1.6
NSABHC0005-53600	0.990099	0	0.990099	0	0.39604	5	0	5	0	141.94	-31.845	130.2	18.9306	0	0.175953	0.649315	171.657	14.1507	27.8978	57.4772	7.08561	19.901	0.60288	0.044752	0.416718	34.566	22.9
NSABHC0006-53601	1.38614	0	1.38614	0	0	3	0	3	0	141.782	-31.8842	140.3	18.637	0	0.185236	0.630642	178.28	13.6093	27.5844	59.6428	6.99788	19.6018	0.662269	0.0514773	0.386957	34.166	23.6
NSABHC0021-57098	1.38614	0	1.38614	0	0	7	0	7	0	141.868	-32.1201	166	18.8759	0	0.178279	0.633885	173.131	14.2138	28.1477	59.7676	7.15467	19.5763	0.561721	0.0409014	0.417291	34.4231	27.5
SAASTP0009-53726	0.495049	0	0.495049	0	0.891089	3	0	3	0	135.705	-26.3503	32.2	22.5938	0	0.117237	0.838428	152.614	15.548	21.1179	66.1265	6.30134	23.3451	0.494674	0.0359025	0.685417	38.641	0.1
SATFLB0028-56995	1.38614	0	1.38614	0	0	3	0	3	0	138.393	-33.5531	478.4	16.4617	3.47	0.322249	0.383897	187.049	13.794	21.7851	66.0222	6.72858	15.3843	0.986308	0.0908431	0.0707755	31.605	46.7
NSABHC0011-53606	1.47059	0	1.47059	0	0	6	0	6	0	141.678	-31.0253	149.2	19.1844	0	0.178726	0.625122	185.078	12.5696	27.2631	61.6639	6.93069	20.6273	0.643774	0.0467983	0.394023	34.6469	11
NSABHC0007-53602	1.48515	0	1.48515	0	0	6	0	6	0	141.764	-31.9011	138.1	18.6321	0	0.184319	0.629461	176.543	13.3815	28.6912	61.7046	7.02826	19.6082	0.631272	0.0532039	0.379658	34.1252	22.8
SATSTP0004-53512	1.48515	0	1.48515	0	0	2	0	2	0	138.832	-29.7915	53.4	20.5509	0	0.114813	0.789972	130.084	14.6181	28.2947	57.2836	6.58844	21.8639	0.493499	0.0380387	0.775676	36.5667	4.9
WAACOO0010-53441	1.48515	0	1.48515	0	0	5	0	5	0	120.33	-31.2318	255	18.2489	0.89	0.204059	0.585124	219.41	13.5631	16.1741	72.0015	5.92629	17.4941	0.913354	0.045736	0.234921	33.8633	4
SATFLB0015-53707	1.48515	0	1.48515	0	0	3	0	3	0	138.727	-34.9334	1006.8	14.0982	70	0.955596	0.181106	164.639	13.4955	16.7954	67.4811	4.82389	12.9622	2.02256	0.149423	0.00648148	26.1665	78
NSAMDD0021-57082	1.48515	0	1.48515	0	0	2	0	2	0	145.717	-33.2008	335.7	18.1508	10.3	0.287548	0.582273	237.749	14.9121	27.4273	57.6073	6.29114	19.0292	0.963386	0.0823482	0.341997	34.0569	13.5
SAASTP0023-53736	1.48515	0	1.48515	0	0	2	0	2	0	134.585	-28.209	56.9	21.6299	0	0.10879	0.802267	142.031	15.8094	25.7729	51.3073	6.32295	22.2918	0.524532	0.0304024	0.615839	37.6079	0
NTAFIN0009-58015	1.48515	0	1.48515	0	0	1	0	1	0	133.391	-24.128	158.2	21.2889	0.79	0.161077	0.844928	270.665	14.8997	12.7206	84.5307	5.7061	21.7122	0.550946	0.0260539	0.738745	36.6398	2.6
WAGCOO0004-53615	1.58416	0	1.58416	0	0	2	0	2	0	120.806	-30.4653	218.6	19.0879	0	0.197171	0.650184	244.9	14.7644	18.4504	74.3315	6.04152	18.9476	0.888901	0.034042	0.447214	34.4762	12.3
WAAPIL0015-57613	1.68317	0	1.68317	0	0	1	0	1	0	117.936	-22.6093	318.3	24.2868	0	0.233637	0.870035	387.449	14.8196	23.0869	66.9119	5.37373	23.9549	0.509	0.0312218	0.807813	38.4204	26.9
NSAMDD0016-56973	0.19802	0	0.19802	0	1.58416	1	0	1	0	141.09	-33.2823	203.3	18.3097	0	0.174221	0.580835	161.639	14.7856	13.3325	76.2986	6.52843	17.7776	0.81983	0.0691748	0.306256	33.3821	10.3
SASMDD0009-57008	1.78218	0	1.78218	0	0	1	0	1	0	140.696	-34.0597	241.6	17.7263	0.4	0.184644	0.533845	151.808	14.5728	14.0626	79.2802	7.20111	16.4731	0.778273	0.0672651	0.240813	32.6648	12.9
SAASTP0030-56935	1.78218	0	1.78218	0	0	5	0	5	0	139.18	-29.2902	34.7	21.3207	0	0.103435	0.791581	138.292	15.84	16.6025	69.6017	6.64177	22.6953	0.529499	0.0331518	0.677619	37.3125	0
WAAJAF0002-58515	1.78218	0	1.78218	0	0	4	0	4	0	117.266	-34.5995	763.6	15.3192	33.47	0.66674	0.21266	151.218	14.1664	6.59874	85.0557	4.69513	13.3896	2.4556	0.101624	0	26.674	2.6
NTASSD0003-53691	1.88305	0	1.88305	0	0	1	0	1	0	136.299	-25.2994	54.1	22.9603	0	0.113121	0.861873	161.031	14.5129	10.3828	84.3268	5.589	23.7378	0.462631	0.0250714	0.782669	38.94	0.2
NSAMDD0023-57083	1.9802	0	1.9802	0	0	3	0	3	0	144.65	-32.6901	285.5	18.8043	9.8	0.227373	0.619992	221.704	14.9819	24.9443	60.3917	6.95744	19.6514	0.975527	0.0795832	0.344668	35.0529	36
SAARIV0002-57091	1.9802	0	1.9802	0	0	2	0	2	0	140.758	-34.0833	244.2	17.7237	38.51	0.185597	0.53191	149.882	15.6288	34.0613	55.1904	6.74389	16.5006	1.3351	0.0922024	0.239053	32.685	12.3
SAAGAW0001-56992	1.9802	0	1.9802	0	0	1	0	1	0	137.197	-32.9832	159.7	17.4323	2.08	0.222094	0.487432	147.896	13.3825	17.5603	61.6157	7.19586	17.1027	0.966292	0.0644377	0.161136	30.5581	10.1
SAASTP0007-53724	1.9861	0	1.9861	0	0	4	0	4	0	135.817	-26.355	31.2	22.5509	0	0.116303	0.833812	151.708	15.5274	16.4699	68.5833	6.40508	23.3331	0.485968	0.036262	0.689431	38.6202	0.2
NSABHC0001-53596	2.17606	0	2.17606	0	0	4	0	4	0	141.434	-31.8934	191.3	17.8809	0	0.202853	0.545554	191.965	12.7664	22.5354	69.5558	6.10598	18.7682	0.613017	0.0441604	0.286957	32.7846	23.5
SAASTP0018-53718	2.17822	0	2.17822	0	0	4	0	4	0	136.428	-28.4334	77.4	22.1523	0	0.0976583	0.81021	127.067	15.8255	23.7007	64.0824	6.44295	23.021	0.537589	0.0308222	0.659524	38.5348	0
SATFLB0011-53754	2.17822	0	2.17822	0	0	2	0	2	0	138.136	-32.7484	439.4	16.4737	26.34	0.460594	0.382634	190.888	13.7538	16.1805	70.2624	6.05829	16.1355	1.53382	0.096403	0.120636	31.344	29
SATFLB0026-57001	2.17822	0	2.17822	0	0	6	0	6	0	138.787	-34.8878	985.9	13.8723	53.27	0.751654	0.179806	160.557	15.3195	17.0202	68.8775	5.03123	12.6743	2.03811	0.186871	0.00439815	26.1275	77.8
WAANUL0009-56934	2.17822	0	2.17822	0	0	6	0	6	0	127.069	-29.6561	69.1	19.5993	0	0.105753	0.785716	139.822	14.7813	10.6809	81.3665	5.60111	18.1994	0.903471	0.0438508	0.75122	35.0998	1.4
SATSTP0003-53511	2.27723	0	2.27723	0	0	4	0	4	0	138.849	-29.7553	54.4	20.5956	0	0.114674	0.784969	133.294	14.1288	21.7682	61.1638	6.71541	21.9067	0.513418	0.0341416	0.710811	36.6363	4.3
SATEYB0002-56991	2.27723	0	2.27723	0	0	1	0	1	0	138.08	-33.489	376.7	17.5036	12.38	0.284284	0.426231	181.939	15.418	14.0055	80.3296	7.02391	16.5051	0.729561	0.0929982	0.116667	31.755	42.4
WAAJAF0003-58514	2.27723	0	2.27723	0	0	5	0	5	0	117.688	-34.4036	492.5	15.4169	2.97	0.462529	0.252615	131.206	13.4265	11.0636	80.7973	4.93004	13.5518	1.40939	0.0917276	0	27.396	1.1
SAANUL0002-56949	2.37624	0	2.37624	0	0	3	0	3	0	131.277	-31.3934	133.8	17.7079	1.19	0.211017	0.490913	148.296	12.742	8.95253	71.1666	7.07693	16.52	0.89186	0.0461179	0.0786954	28.3531	1.2
WAASWA0002-58030	2.37624	0	2.37624	0	0	3	0	3	0	115.907	-32.3352	1012.6	18.3951	34.65	0.708667	0.267522	233.222	12.671	4.56182	92.431	4.65388	17.4184	2.38271	0.0722505	0.0756035	30.7206	1.8
QDASSD0007-56916	2.47525	0	2.47525	0	0	2	0	2	0	138.096	-23.8805	124.3	23.9821	3.37	0.112816	0.914172	197.98	17.0593	8.58889	84.033	5.42542	24.6065	0.473155	0.031433	0.796353	39.2894	0
SAANUL0001-56948	2.47525	0	2.47525	0	0	3	0	3	0	132.088	-30.9658	103.2	18.4551	0	0.189988	0.563241	164.478	13.3562	16.1912	67.2347	6.58664	17.3976	0.751204	0.0433759	0.174017	29.9577	1.3
SAAEYB0001-57637	2.57426	0	2.57426	0	0	1	0	1	0	137.365	-34.4568	346.1	17.2975	0	NA	0.347689	131.763	NA	NA	NA	NA	16.2959	NA	NA	0.0436756	28.9369	13.9
NTASSD0015-53565	2.57426	0	2.57426	0	0	3	0	3	0	135.617	-25.1239	55.9	22.7397	0.2	0.118397	0.864427	183.751	16.2961	22.486	67.4809	5.81226	23.3333	0.468094	0.0289362	0.711851	38.5858	0
WAACOO0009-53443	2.37624	0	2.37624	0	0.19802	3	0	3	0	120.326	-31.2391	255	18.2489	0	0.203645	0.585124	219.41	14.3775	16.3726	77.6717	6.04027	17.4941	0.903577	0.045896	0.234921	33.8633	4
NSAMDD0024-56986	1.38614	0	1.38614	0	1.18812	3	0	3	0	144.627	-32.6822	285.5	18.8043	0.69	0.225071	0.619992	221.704	14.5453	26.733	59.3818	6.92784	19.6514	0.918219	0.0720339	0.344668	35.0529	36
NTASTU0005-58427	2.57426	0	2.57426	0	0	2	0	2	0	133.048	-14.9086	610.7	27.1821	19.9	0.512983	1	911.78	15.4663	10.3671	85.9682	5.53892	24.1631	0.614516	0.0499087	1	35.2725	51.1
SAARIV0002-58047	2.64026	0	2.64026	0	0	1	0	1	0	140.758	-34.0833	244.2	17.7237	48.29	0.185597	0.53191	149.882	15.6288	34.0613	55.1904	6.74389	16.5006	1.3351	0.0922024	0.239053	32.685	12.3
SATSTP0005-53513	2.67327	0	2.67327	0	0	5	0	5	0	138.849	-29.4566	55.3	20.867	0	0.109072	0.763205	146.871	15.5806	15.1104	76.3063	6.40784	22.1551	0.497594	0.0357264	0.637585	37.0442	0.2
QDASSD0011-57631	2.87129	0	2.87129	0	0	1	0	1	0	138.226	-23.2366	148.3	23.9771	0	0.129634	0.924495	239.765	15.1704	15.6011	76.5388	5.28941	24.3606	0.52261	0.0337043	0.808836	38.904	0
SATFLB0004-53705	2.87129	0	2.87129	0	0	2	0	2	0	138.567	-31.3277	213.4	18.5895	9.8	0.251372	0.568401	183.82	13.2646	21.6944	63.5106	6.45755	19.4702	0.726924	0.0610541	0.330035	34.7535	3.3
NSAMDD0018-56976	2.9703	0	2.9703	0	0	2	0	2	0	145.784	-33.5672	373.8	17.7149	18.51	0.305361	0.546029	234.72	12.7555	21.6407	66.3142	6.24722	18.4831	0.967351	0.0851102	0.290031	33.7212	26.4
VCAMDD0002-56990	3.16832	0	3.16832	0	0	3	0	3	0	141.651	-34.9823	320.3	16.8509	6.83	0.221709	0.489297	151.684	9.65735	16.1353	74.5013	7.25249	15.4469	0.523076	0.0599841	0.168161	32.3908	17.2
SAAMDD0007-53742	3.25265	0	3.25265	0	0	1	0	1	0	139.5	-34.3623	222.9	16.7707	0	0.210244	0.473674	147.955	10.011	18.8611	76.9409	7.75419	14.9959	1.16482	0.0753372	0.1045	31.5229	8.7
WAAGAS0002-58421	3.36634	0	3.36634	0	0	2	0	2	0	120.479	-23.3847	181	24.2366	3.86	0.158522	0.880712	302.235	14.8067	19.5867	66.6594	5.59015	24.9208	0.596221	0.0377436	0.774975	39.3569	14.2
SAAGVD0001-56925	3.66337	0	3.66337	0	0	4	0	4	0	130.446	-29.3453	68.7	19.7009	0	0.109175	0.77719	153.627	14.3109	10.7668	80.4675	5.73022	18.1588	0.603379	0.0369621	0.571667	35.0371	0
SAAFLB0031-53507	3.76238	0	3.76238	0	0	1	0	1	0	137.955	-29.9716	89.5	20.2764	0	0.114055	0.714916	156.714	12.0535	19.3248	65.4021	6.33785	21.1876	0.505122	0.033801	0.520806	36.62	0.8
NSABHC0002-53597	3.86139	0	3.86139	0	0	4	0	4	0	141.433	-31.927	176.2	18.1924	0	0.203408	0.561997	185.963	12.1206	23.3885	62.9672	6.42918	19.0108	0.668822	0.0451235	0.311698	33.0702	22.9
SATSTP0006-53514	3.9604	0	3.9604	0	0	3	0	3	0	138.817	-29.5305	54.7	20.9031	1.29	0.107926	0.774255	138.914	15.219	18.5247	68.6868	6.74746	22.1669	0.484578	0.0345733	0.69812	37.0642	1.6
NSABHC0008-53603	4.01961	0	4.01961	0	0	11	0	11	0	141.529	-31.8859	153.7	18.3055	0	0.189297	0.591466	177.037	12.7258	20.465	68.4815	6.31954	19.2751	0.726162	0.0518241	0.326032	33.5273	22.1
NSAMDD0008-56955	4.05941	0	4.05941	0	0	1	0	1	0	141.072	-33.431	228.3	18.0619	0.89	0.182767	0.552676	166.208	15.3236	13.9614	76.5126	6.63581	17.4567	0.788051	0.0602864	0.308953	33.0987	6.2
NTAMAC0003-53576	4.05941	0	4.05941	0	0	6	0	6	0	133.408	-23.9591	160.3	21.2711	0	0.166194	0.849209	277.322	15.3461	12.102	78.2602	6.13886	21.6749	0.510843	0.0337164	0.752322	36.5198	3.5
WAAMAL0001-56962	4.15842	0	4.15842	0	0	1	0	1	0	126.279	-32.0631	135.7	17.2481	5.94	0.247914	0.537226	181.794	14.2838	19.9413	74.2855	6.67492	15.3755	1.06993	0.0695787	0.0323165	27.9871	4.7
SAAGVD0002-56926	4.15842	0	4.15842	0	0	4	0	4	0	130.45	-29.3465	68.7	19.7009	0	0.109137	0.77719	153.627	13.8984	8.83237	84.549	5.80498	18.1588	0.671067	0.0336197	0.571667	35.0371	0
SAANUL0004-56951	4.45545	0	4.45545	0	0	3	0	3	0	131.307	-31.5112	136.6	17.8234	0	0.217686	0.487595	149.108	11.9355	14.2237	71.2522	6.676	16.6878	0.862397	0.0501786	0.0776042	28.1519	1.3
NSABHC0029-58028	4.45545	0	4.45545	0	0	8	0	8	0	141.669	-31.0622	149.2	19.1844	65.15	0.174365	0.625122	185.078	12.6436	22.2277	67.7491	6.64411	20.6273	0.697796	0.0470561	0.394023	34.6469	11
SATFLB0010-53714	4.45545	0	4.45545	0	0	2	0	2	0	138.033	-32.8285	487.1	16.9216	26.34	0.342796	0.394998	204.467	15.3877	19.335	67.8869	6.15321	16.5404	1.29333	0.0832769	0.134486	31.291	32.6
SAASTP0005-53723	4.55446	0	4.55446	0	0	6	0	6	0	135.424	-26.0959	34.3	22.3712	0	0.120771	0.835201	166.678	14.897	26.4764	57.356	6.13432	23.0051	0.469834	0.0333522	0.710317	38.3283	0.1
WAASWA0001-58029	4.55446	0	4.55446	0	0	4	0	4	0	115.902	-32.3442	1012.6	18.3951	14.16	0.713931	0.267522	233.222	12.1059	5.1915	91.0119	4.58241	17.4184	2.38126	0.0760219	0.0756035	30.7206	1.8
SAARIV0003-57092	4.65346	0	4.65346	0	0	1	0	1	0	140.76	-34.0839	244.2	17.7237	23.86	0.185688	0.53191	149.882	14.5483	29.6996	56.5997	6.67374	16.5006	1.37983	0.100019	0.239053	32.685	12.3
WAANUL0007-56932	4.85149	0	4.85149	0	0	1	0	1	0	127.79	-30.0355	79.7	19.1269	0	0.104467	0.759039	127.231	14.2769	20.0612	71.2206	6.10245	17.4088	0.669172	0.0408455	0.567949	34.3513	0
NSABHC0009-53604	5.0495	0	5.0495	0	0	5	0	5	0	141.697	-31.0802	130.6	19.4349	0	0.172769	0.640983	174.614	12.5842	26.3372	60.8832	6.97222	20.8433	0.594832	0.0459142	0.41578	34.8763	9.9
WAANUL0004-56967	5.34653	0	5.34653	0	0	3	0	3	0	127.072	-29.4734	66.6	19.8165	2.97	0.104099	0.793566	141.945	14.4155	11.6855	83.6532	5.75297	18.4988	0.752332	0.0411333	0.75935	35.4019	1.4
SAASTP0017-53717	5.44554	0	5.44554	0	0	2	0	2	0	136.64	-27.8398	49.5	22.5571	0	0.099237	0.826813	131.906	16.5992	21.2364	73.3367	6.31728	23.5618	0.465138	0.0272855	0.747154	38.9425	0
NSABHC0012-58022	5.54455	0	5.54455	0	0	11	0	11	0	141.741	-31.0796	126.3	19.5572	0	0.169749	0.648023	172.388	12.4757	32.2487	52.8321	7.19026	20.9616	0.610782	0.048258	0.435284	35.0294	10.3
WAANUL0005-56931	5.54455	0	5.54455	0	0	3	0	3	0	127.69	-30.0123	76.8	19.1676	0.1	0.103844	0.762312	128.745	14.6196	18.4984	72.6003	6.05664	17.4943	0.769123	0.0460937	0.555128	34.4335	0
WAACOO0025-53452	5.74257	0	5.74257	0	0	6	0	6	0	120.599	-30.1951	242	19.0504	0	0.204394	0.661041	265.655	14.6147	21.85	68.9782	5.79488	19.1957	0.727616	0.0374454	0.438013	34.7865	14.7
SAASTP0004-53722	5.84737	0	5.84737	0	0	3	0	3	0	135.452	-26.0881	34.3	22.3712	0	0.120651	0.835201	166.678	14.9685	22.1817	63.1312	6.13141	23.0051	0.469753	0.0356509	0.710317	38.3283	0.1
SAARIV0003-57612	6.13861	0	6.13861	0	0	1	0	1	0	140.76	-34.0839	244.2	17.7237	27.92	0.185688	0.53191	149.882	14.5483	29.6996	56.5997	6.67374	16.5006	1.37983	0.100019	0.239053	32.685	12.3
WAAPIL0008-57605	6.13861	0	6.13861	0	0	1	0	1	0	117.705	-21.6629	304.3	26.0504	0	0.228269	0.964944	447.82	15.0533	31.7637	57.4544	6.39034	25.1427	0.579301	0.0430255	0.866121	38.8144	8.8
SAARIV0001-57090	6.53465	0	6.53465	0	0	2	0	2	0	140.758	-34.0843	244.2	17.7237	53.07	0.185597	0.53191	149.882	15.3086	31.1775	56.4566	6.71628	16.5006	1.30064	0.0945783	0.239053	32.685	12.3
WAAPIL0014-57611	6.93069	0	6.93069	0	0	4	0	4	0	118.226	-22.6359	285.9	24.6172	14.75	0.233821	0.878386	390.451	14.1161	19.5778	71.6103	5.66291	24.3414	0.431315	0.036761	0.78688	38.7221	24.3
WAAHAM0004-56942	7.0297	0	7.0297	0	0	3	0	3	0	127.274	-31.9524	155.7	17.8364	0	0.238679	0.552904	173.757	13.2567	19.8788	74.3171	6.78812	16.0884	0.934032	0.0609211	0.0771329	28.3306	1.6
NSABHC0012-53607	7.15686	0	7.15686	0	0	13	0	13	0	141.741	-31.0796	126.3	19.5572	0	0.169749	0.648023	172.388	12.4757	32.2487	52.8321	7.19026	20.9616	0.610782	0.048258	0.435284	35.0294	10.3
WAACOO0005-53446	5.34653	0	5.34653	0	2.47525	6	0	6	0	119.81	-31.6029	307.9	17.7822	0	0.216456	0.528988	184.939	12.663	19.0236	75.8685	6.1824	16.8186	0.99596	0.0517602	0.19504	33.6029	3.3
NSAMDD0019-57081	5.54455	0	5.54455	0	2.37624	3	0	3	0	145.699	-33.1921	327.4	18.1757	0.69	0.28585	0.583244	236.496	14.6352	26.8479	55.5639	6.08585	19.0435	0.87776	0.0762761	0.3386	34.0823	13.4
SATFLB0006-53708	9.0099	0	9.0099	0	0	3	0	3	0	138.798	-30.7757	237.8	16.9575	0.5	0.329953	0.522462	181.569	12.2443	15.3576	66.2323	6.71718	18.2263	0.797633	0.0563749	0.268138	33.065	2.8
WAAGES0003-58025	9.10891	0	9.10891	0	0.29703	10	0	10	0	114.692	-27.6054	357.7	20.4819	6.34	0.203823	0.526229	197.888	15.0971	11.4108	85.3431	5.39448	19.0722	0.701674	0.039873	0.193502	34.6238	1.8
NTAFIN0001-53519	9.90099	0	9.90099	0	0	6	0	6	0	133.468	-24.1243	155.8	21.3154	0	0.158348	0.846399	270.653	15.3931	10.4699	80.633	5.98192	21.7457	0.489716	0.0309212	0.739809	36.679	2.7
NTAFIN0010-58016	10.198	0	10.198	0	0	1	0	1	0	133.373	-24.1333	161.2	21.2481	0	0.158312	0.841676	270.453	15.4687	13.08	79.7983	5.86536	21.6831	0.470535	0.0290981	0.713973	36.6188	2
SAAGVD0003-56927	10.6931	0	10.6931	0	0	6	0	6	0	130.446	-29.3217	68.7	19.7009	0	0.108789	0.77719	153.627	14.6874	7.74902	83.4203	5.79859	18.1588	0.672132	0.0367243	0.571667	35.0371	0
QDASSD0009-57629	10.7921	0	10.7921	0	0	3	0	3	0	138.141	-23.9673	129.6	23.9607	5.25	0.110987	0.91255	197.084	16.9104	10.1169	77.9897	5.57211	24.6096	0.496367	0.0361193	0.807971	39.2769	0
WAAHAM0002-56941	12.2772	0	12.2772	0	0	1	0	1	0	128.237	-31.8883	199.6	17.9973	0	0.251163	0.534206	187.896	13.3051	21.7213	68.5268	6.65096	16.4227	0.896121	0.0620212	0.0524306	27.8381	1.2
NSABHC0009-58026	15.3465	0	15.3465	0	0	14	0	14	0	141.697	-31.0802	130.6	19.4349	0.1	0.172769	0.640983	174.614	12.5842	26.3372	60.8832	6.97222	20.8433	0.594832	0.0459142	0.41578	34.8763	9.9
WAANUL0006-56929	15.4455	0	15.4455	0	0	2	0	2	0	127.731	-30.0256	79.1	19.1018	0	0.105992	0.757717	128.539	13.9777	19.3705	73.3647	5.90794	17.3986	0.666835	0.0407002	0.565812	34.3215	0
SAARIV0001-58046	15.56	0	15.56	0	0	1	0	1	0	140.758	-34.0843	244.2	17.7237	69.57	0.185597	0.53191	149.882	15.3086	31.1775	56.4566	6.71628	16.5006	1.30064	0.0945783	0.239053	32.685	12.3
SATFLB0005-53706	16.2376	0	16.2376	0	0	4	0	4	0	138.566	-31.3155	248.4	17.5348	1.29	0.32126	0.480961	179.516	14.5886	17.2675	64.2883	6.89363	18.4861	1.27895	0.0878545	0.295437	33.7988	3
SATFLB0008-53752	17.7114	0	17.7114	0	0	4	0	4	0	137.954	-32.321	510.3	14.5347	0	0.386067	0.343601	195.884	12.7918	20.834	63.8058	6.99257	14.5337	1.13749	0.0841728	0.0653529	30.1708	51
SATFLB0009-53753	23.8614	0	23.8614	0	0	3	0	3	0	137.968	-32.3105	338.5	16.6863	18.91	0.428002	0.4242	188.233	14.1807	17.0926	68.4974	6.61043	16.7235	1.41838	0.0952055	0.170116	31.9415	42.3
SAARIV0004-57093	27.0297	0	27.0297	0	0	1	0	1	0	140.387	-34.2616	241.8	17.3814	3.86	0.173868	0.521081	149.139	13.0228	22.1657	71.8141	6.87389	15.6924	1.10802	0.0640491	0.219436	32.4421	8.8
SAARIV0004-58051	28.0828	0	28.0828	0	0	1	0	1	0	140.387	-34.2616	241.8	17.3814	9.45	0.173868	0.521081	149.139	13.0228	22.1657	71.8141	6.87389	15.6924	1.10802	0.0640491	0.219436	32.4421	8.8
SAARIV0006-57095	52.7723	0	52.7723	0	0	1	0	1	0	140.39	-34.2636	241.8	17.3814	5.05	0.173556	0.521081	149.139	14.3384	20.2849	73.1863	6.76558	15.6924	1.30356	0.0694485	0.219436	32.4421	8.8
SAARIV0006-58053	62.5743	0	62.5743	0	0	1	0	1	0	140.39	-34.2636	241.8	17.3814	4.55	0.173556	0.521081	149.139	14.3384	20.2849	73.1863	6.76558	15.6924	1.30356	0.0694485	0.219436	32.4421	8.8
WAAPIL0009-57606	0.891089	0.222222	0.693069	0.19802	0	2	0.5	1	1	117.824	-21.8728	298.5	26.4926	1.98	0.217788	0.973097	428.561	13.0244	29.3641	60.9167	5.86325	25.629	0.669697	0.0391684	0.861558	39.4727	9.1
WAAPIL0016-57615	5.34653	0.0555556	5.0495	0.29703	0	4	0.25	3	1	118.268	-22.7236	276.1	24.6903	50.5	0.223855	0.878948	384.222	14.3978	18.1971	73.4325	5.32855	24.4529	0.636181	0.0253955	0.788839	38.8554	23.4

## Sheet: Boraginaceae
Plot Name-visit code	Total_Boraginaceae_c3_and_c4_cover	proportional_Boraginaceae_c4_cover	Boraginaceae_C3_species_cover (%)	Boraginaceae_C4_species_cover (%)	Uknown_Boraginaceae_species_cover	Total_C3_C4_Boraginaceae_richness	proportional_Boraginaceae_c4_richness	Boraginaceae_C3_richness	Boraginaceae_C4_richness	Plot longitude	Plot latitude	MAP	MAT	Tree_cover_percent	mean_aridity_index	Seasonal Water Availability (SWA)	AWC (%)	soil clay content (%)	soil sand content (%)	pH	mean_Jan_min_temperature ©	percent_organic_carbon	percent_nitrogen	proportion_C4_favoured_months (crossover_temperature_model)	mean_Jan_max_temp ©	Jan_precip (mm)
NSABHC0024-57100	0.0990099	0	0.0990099	0	0	1	0	1	0	142.149	-31.3468	120	19.5389	0	0.165003	0.6507	14.3204	19.382	74.0843	6.45165	20.8182	0.730714	0.0398086	0.408055	35.2667	17.6
NSAMDD0017-57080	0.0990099	0	0.0990099	0	0	1	0	1	0	145.566	-33.6688	370.6	17.7398	18.42	0.292128	0.557038	13.8025	25.6194	58.596	6.32975	18.4133	1.07489	0.08067	0.304927	33.6927	30.1
NTAFIN0010-53630	0.0990099	0	0.0990099	0	0	1	0	1	0	133.373	-24.1333	161.2	21.2481	0	0.158312	0.841676	15.4687	13.08	79.7983	5.86536	21.6831	0.470535	0.0290981	0.713973	36.6188	2
NTAFIN0020-53640	0.0990099	0	0.0990099	0	0	1	0	1	0	133.402	-24.6686	120	22.0469	6.63	0.140648	0.85421	15.577	13.9921	76.2292	5.56764	22.5202	0.434647	0.0292256	0.72236	37.6	0.2
NTAGFU0022-53669	0.0990099	0	0.0990099	0	0	1	0	1	0	135.963	-16.731	622.1	26.7638	5.94	0.376487	1	15.9052	18.544	66.9008	5.42543	24.8116	0.828675	0.0584681	0.995833	35.9004	17.6
NTAPCK0002-58038	0.0990099	0	0.0990099	0	0	1	0	1	0	132.793	-12.8204	1085	28.2538	23.37	0.82276	1	15.2622	13.1782	78.2882	4.90798	24.6408	1.13187	0.0899579	1	33.6529	248.3
NTASTU0003-58430	0.0990099	0	0.0990099	0	0	1	0	1	0	133.328	-15.7066	523.2	26.8801	17.33	0.456467	1	15.8285	37.2764	54.58	5.9612	23.9806	0.61674	0.0554101	0.993056	35.5717	78.5
QDASSD0001-57621	0.0990099	0	0.0990099	0	0	1	0	1	0	138.477	-23.7641	169.1	24.1895	0	0.114008	0.920921	16.6358	13.6322	74.4665	5.62627	24.7608	0.529828	0.0291109	0.794339	39.2742	0
SAARIV0006-58053	0.0990099	0	0.0990099	0	0	1	0	1	0	140.39	-34.2636	241.8	17.3814	4.55	0.173556	0.521081	14.3384	20.2849	73.1863	6.76558	15.6924	1.30356	0.0694485	0.219436	32.4421	8.8
SAASTP0031-56938	0.0990099	0	0.0990099	0	0	1	0	1	0	139.176	-29.277	34.7	21.3207	0	0.103097	0.791581	16.3771	19.6848	65.7676	6.7056	22.6953	0.5166	0.0357543	0.677619	37.3125	0
SASMDD0011-56998	0.0990099	0	0.0990099	0	0	1	0	1	0	140.71	-34.0189	241.6	17.7263	0	0.184345	0.533845	14.7912	15.7861	77.068	7.04141	16.4731	0.816185	0.070299	0.240813	32.6648	12.9
SATFLB0027-56975	0.0990099	0	0.0990099	0	0	1	0	1	0	138.679	-35.0831	928.3	14.6986	57.62	0.805529	0.213387	12.568	18.3659	61.4356	5.09137	13.6153	1.8524	0.12424	0.0107639	26.7319	74.2
WAACOO0005-53446	0.0990099	0	0.0990099	0	0	1	0	1	0	119.81	-31.6029	307.9	17.7822	0	0.216456	0.528988	12.663	19.0236	75.8685	6.1824	16.8186	0.99596	0.0517602	0.19504	33.6029	3.3
WAAMUR0028-53572	0.0990099	0	0.0990099	0	0	1	0	1	0	120.699	-27.3892	130.7	21.0517	4.85	0.172181	0.738382	15.1803	14.613	80.377	6.06955	22.7569	0.707291	0.0335413	0.586458	37.4104	6.2
WAAPIL0001-57619	0.0990099	0	0.0990099	0	0	1	0	1	0	118.282	-22.6008	284.1	24.6129	2.67	0.240365	0.877439	14.3399	20.5956	68.6425	5.37063	24.3055	0.677277	0.0337362	0.784648	38.635	24.2
WAAVIB0004-58504	0.0990099	0	0.0990099	0	0	1	0	1	0	128.098	-15.8196	592.2	28.135	13.47	0.444334	1	14.6964	19.2648	77.7539	5.61347	24.9073	1.86224	0.136102	0.996528	35.73	81
NTASSD0010-53697	0.099108	0	0.099108	0	0	1	0	1	0	136.021	-24.7928	77.1	22.8946	0	0.119243	0.874606	15.9163	13.9234	79.9733	5.568	23.5529	0.463143	0.0279219	0.758915	38.7388	0.3
NTAGFU0033-53680	0.19802	0	0.19802	0	0	1	0	1	0	134.355	-14.177	537.7	27.1926	62.28	0.585778	1	16.0529	12.1947	74.4783	5.19291	24.3784	0.856837	0.0675343	1	35.0029	76.1
SATSTP0007-53515	0.19802	0	0.19802	0	0	1	0	1	0	138.817	-29.536	54.7	20.9031	2.18	0.108232	0.774255	15.2321	14.6877	75.9301	6.50206	22.1669	0.508197	0.0368691	0.69812	37.0642	1.6
WAACOO0003-53447	0.19802	0	0.19802	0	0	1	0	1	0	119.648	-31.4	302.1	18.0724	8.51	0.209252	0.530224	13.0643	21.2661	75.8631	6.60961	17.3422	0.801711	0.0541461	0.224835	34.0092	3.1
WAACOO0028-53457	0.19802	0	0.19802	0	0	1	0	1	0	120.658	-30.4876	244.7	18.504	0	0.21334	0.622702	13.4411	20.6389	68.8084	5.92534	18.3598	0.787138	0.0335526	0.350256	34.05	12.9
WAAPIL0020-58032	0.19802	0	0.19802	0	0	1	0	1	0	117.12	-21.6144	364.5	26.5148	0	0.215673	0.977529	13.2295	22.7798	67.3757	6.13833	25.4169	0.585164	0.0372282	0.849752	39.4985	8.8
WAAPIL0015-57613	0.29703	0	0.29703	0	0	1	0	1	0	117.936	-22.6093	318.3	24.2868	0	0.233637	0.870035	14.8196	23.0869	66.9119	5.37373	23.9549	0.509	0.0312218	0.807813	38.4204	26.9
WAAPIL0018-57617	0.29703	0	0.29703	0	0	1	0	1	0	118.988	-22.3355	193.2	26.1481	6.73	0.198948	0.959608	13.6145	19.9653	69.3363	5.65197	25.5727	0.636257	0.0379345	0.806399	39.9698	12.8
NTAFIN0009-58015	0.39604	0	0.39604	0	0	1	0	1	0	133.391	-24.128	158.2	21.2889	0.79	0.161077	0.844928	14.8997	12.7206	84.5307	5.7061	21.7122	0.550946	0.0260539	0.738745	36.6398	2.6
NTAGFU0029-53676	0.39604	0	0.39604	0	0	1	0	1	0	135.409	-15.5381	659	27.5249	7.72	0.444633	1	14.6801	11.079	75.0261	5.31501	25.311	0.947371	0.0535446	0.997396	35.8221	39.5
NTAMAC0001-53574	0.39604	0	0.39604	0	0	1	0	1	0	133.372	-23.9659	161.8	21.1928	0	0.167774	0.846949	15.2348	13.6998	75.8458	6.0366	21.6022	0.50355	0.0292147	0.743609	36.4408	3.1
NTASTU0005-58427	0.39604	0	0.39604	0	0	1	0	1	0	133.048	-14.9086	610.7	27.1821	19.9	0.512983	1	15.4663	10.3671	85.9682	5.53892	24.1631	0.614516	0.0499087	1	35.2725	51.1
SATFLB0018-53549	0.39604	0	0.39604	0	0	1	0	1	0	139.324	-30.219	103.1	18.2333	0.59	0.218388	0.640676	11.4436	39.4165	50.8884	6.34079	19.7741	1.10224	0.0826729	0.424417	33.981	1
SATFLB0028-56995	0.39604	0	0.39604	0	0	2	0	2	0	138.393	-33.5531	478.4	16.4617	3.47	0.322249	0.383897	13.794	21.7851	66.0222	6.72858	15.3843	0.986308	0.0908431	0.0707755	31.605	46.7
WAACOO0004-53449	0.39604	0	0.39604	0	0	1	0	1	0	119.647	-31.3989	302.1	18.0724	5.74	0.209479	0.530224	13.3856	19.2813	76.6201	6.30318	17.3422	0.905509	0.0559901	0.224835	34.0092	3.1
WAAPIL0016-57615	0.39604	0	0.39604	0	0	1	0	1	0	118.268	-22.7236	276.1	24.6903	50.5	0.223855	0.878948	14.3978	18.1971	73.4325	5.32855	24.4529	0.636181	0.0253955	0.788839	38.8554	23.4
NTAGFU0040-53687	0.495049	0	0.495049	0	0	1	0	1	0	133.845	-14.6737	529	27.7172	20.4	0.488346	1	15.7063	15.9031	70.7711	5.40013	24.7135	0.895659	0.0566403	1	35.8883	72.6
WAADAL0001-58508	0.495049	0	0.495049	0	0	1	0	1	0	124.946	-17.4153	522.6	27.4547	1.29	0.38193	1	14.9782	24.8894	63.2221	5.76092	24.7224	1.18774	0.0593572	0.986111	35.9344	140.6
WAGCOO0002-53614	0.495049	0	0.495049	0	0	1	0	1	0	120.643	-30.351	237.3	18.8267	0	0.20894	0.644125	13.5034	16.2763	79.3501	5.21837	18.8253	0.704484	0.032479	0.375182	34.4342	14.2
WAAPIL0002-57620	0.594059	0	0.594059	0	0	1	0	1	0	117.066	-21.5912	369.3	26.4593	0.59	0.21528	0.97752	14.789	25.1906	64.7128	6.04984	25.3459	0.57826	0.042403	0.849702	39.4654	7.8
WAAMUR0029-53573	0.693069	0	0.693069	0	0	1	0	1	0	120.682	-27.3994	128.8	21.0842	1.19	0.171911	0.737807	14.9435	12.8955	83.9399	5.56426	22.7951	0.741884	0.0343487	0.584375	37.4679	6.2
SATSTP0005-53513	0.792079	0	0.792079	0	0	1	0	1	0	138.849	-29.4566	55.3	20.867	0	0.109072	0.763205	15.5806	15.1104	76.3063	6.40784	22.1551	0.497594	0.0357264	0.637585	37.0442	0.2
NTAFIN0010-58016	1.08911	0	1.08911	0	0	2	0	2	0	133.373	-24.1333	161.2	21.2481	0	0.158312	0.841676	15.4687	13.08	79.7983	5.86536	21.6831	0.470535	0.0290981	0.713973	36.6188	2
QDASSD0006-56915	1.08911	0	1.08911	0	0	1	0	1	0	138.098	-23.8795	126.5	23.9702	0	0.112874	0.914964	16.1889	10.3418	84.244	5.43167	24.5751	0.62351	0.0269298	0.796353	39.2546	0
QDASSD0008-56917	1.18812	0	1.18812	0	0	1	0	1	0	138.137	-23.9542	129.6	23.9607	0	0.111121	0.91255	16.1581	12.6347	78.954	5.60112	24.6096	0.527177	0.0322986	0.807971	39.2769	0
QDASSD0006-57626	1.28713	0	1.28713	0	0	2	0	2	0	138.098	-23.8795	126.5	23.9702	0	0.112874	0.914964	16.1889	10.3418	84.244	5.43167	24.5751	0.62351	0.0269298	0.796353	39.2546	0
NSABHC0004-53599	1.38614	0	1.38614	0	0	1	0	1	0	141.948	-31.8473	130.2	18.9306	0	0.175763	0.649315	14.1416	26.3563	58.3205	6.92395	19.901	0.620156	0.04869	0.416718	34.566	22.9
QDASSD0008-57628	2.17822	0	2.17822	0	0	1	0	1	0	138.137	-23.9542	129.6	23.9607	0	0.111121	0.91255	16.1581	12.6347	78.954	5.60112	24.6096	0.527177	0.0322986	0.807971	39.2769	0
WAAMUR0031-53465	2.77228	0	2.77228	0	0	1	0	1	0	120.656	-27.4386	130	21.0046	0.4	0.172483	0.735417	15.149	14.0437	81.17	5.69831	22.7278	0.696878	0.0312683	0.571627	37.3744	6.7
NSAMDD0019-57081	3.26733	0	3.26733	0	0	1	0	1	0	145.699	-33.1921	327.4	18.1757	0.69	0.28585	0.583244	14.6352	26.8479	55.5639	6.08585	19.0435	0.87776	0.0762761	0.3386	34.0823	13.4
NSAMDD0021-57082	4.45545	0	4.45545	0	0	1	0	1	0	145.717	-33.2008	335.7	18.1508	10.3	0.287548	0.582273	14.9121	27.4273	57.6073	6.29114	19.0292	0.963386	0.0823482	0.341997	34.0569	13.5
NTAGFU0035-53682	0.0990099	1	0	0.0990099	0	1	1	0	1	134.421	-14.0479	560.8	27.5154	11.19	0.581718	1	15.4603	19.0685	63.5833	5.12899	24.7169	0.777964	0.0608165	1	35.1773	78.9
NTASSD0017-53561	0.0990099	1	0	0.0990099	0	1	1	0	1	135.258	-25.4766	40.7	22.6074	0	0.119439	0.849569	14.7516	20.0986	66.3299	6.11914	23.1284	0.444696	0.0285293	0.7201	38.4298	0.1
QDAMGD0027-56936	0.0990099	1	0	0.0990099	0	1	1	0	1	138.175	-20.0695	148.9	25.5753	0	0.21818	0.98804	16.0581	24.0574	62.6605	6.00955	24.4931	0.52986	0.0339866	0.949355	37.4554	8.2
QDAMGD0028-56937	0.0990099	1	0	0.0990099	0	1	1	0	1	138.099	-19.9491	155.8	25.7102	0	0.219435	0.990302	16.2142	27.1221	59.1	6.50327	24.5861	0.614614	0.0417402	0.949851	37.5425	7.7
QDASSD0015-56924	0.0990099	1	0	0.0990099	0	1	1	0	1	138.193	-23.1881	150.8	23.8874	0	0.131327	0.92389	16.2175	9.72557	87.1591	5.42663	24.2527	0.589481	0.0264908	0.808095	38.8208	0
WAAPIL0019-57614	0.0990099	1	0	0.0990099	0	1	1	0	1	119.013	-22.3029	187.7	26.0416	0.1	0.199456	0.956447	14.6225	20.3672	70.7358	5.52846	25.4355	0.7687	0.0370605	0.782093	39.8512	13.3
NTAMGD0004-58432	0.19802	1	0	0.19802	0	1	1	0	1	133.523	-17.5213	403	26.6713	0.89	0.291802	1	15.7677	11.1455	82.8142	5.30017	24.2027	0.619938	0.0439494	0.983507	37.2423	16.5
NTTSTU0001-53585	0.29703	0.666667	0.0990099	0.19802	0	2	0.5	1	1	133.271	-16.6302	519.6	26.3813	40.4	0.348226	1	15.435	33.3748	51.9626	5.51295	23.6571	0.700315	0.0515653	0.987649	35.9683	70.8
NTAMGD0003-58431	0.39604	1	0	0.39604	0	1	1	0	1	133.439	-17.3582	405.7	26.7015	4.06	0.30058	1	15.656	21.6064	70.0325	5.58735	24.1945	0.617621	0.0486398	0.983507	37.0852	23.5
NTAARP0002-58423	0.792079	0.25	0.594059	0.19802	0	2	0.5	1	1	132.294	-13.5456	1127.2	26.8712	21.98	0.778864	1	15.547	13.2153	80.2225	5.0221	23.4931	1.15393	0.08062	1	33.3017	203.6
QDASSD0014-56923	0.891089	1	0	0.891089	0	1	1	0	1	138.167	-23.1758	148.4	23.8887	0	0.131178	0.924691	16.3657	23.1567	63.3564	5.91174	24.2355	0.517917	0.032336	0.811542	38.8177	0
WAAPIL0004-57085	1.48515	0.866667	0.19802	1.28713	0	2	0.5	1	1	117.17	-21.3949	368.3	26.2303	0	0.219018	0.975455	14.7788	29.2844	59.9167	5.52072	25.1829	0.584541	0.0410756	0.858085	38.745	9.5
NTAMGD0002-53466	0.891089	1	0	0.891089	0	2	1	0	2	137.326	-20.0246	141	25.582	0	0.201165	0.984512	16.9138	45.9116	41.5121	6.94062	24.4331	0.536346	0.0421559	0.952976	37.7063	2.4

## Sheet: Caryophyllaceae
Plot Name-visit code	Total_Caryophyllaceae_c3_and_c4_cover	proportional_Caryophyllaceae_c4_cover	Caryophyllaceae_C3_species_cover (%)	Caryophyllaceae_C4_species_cover (%)	Total_C3_C4_Caryophyllaceae_richness	proportional_Caryophyllaceae_c4_richness	Caryophyllaceae_C3_richness	Caryophyllaceae_C4_richness	Plot longitude	Plot latitude	MAP	MAT	Tree_cover_percent	mean_aridity_index	Seasonal Water Availability (SWA)	AWC (%)	soil clay content (%)	soil sand content (%)	pH	mean_Jan_min_temperature ©	percent_organic_carbon	percent_nitrogen	proportion_C4_favoured_months (crossover_temperature_model)	mean_Jan_max_temp ©	Jan_precip
SATFLB0004-53705	0.0990099	0	0.0990099	0	1	0	1	0	138.567	-31.3277	213.4	18.5895	9.8	0.251372	0.568401	13.2646	21.6944	63.5106	6.45755	19.4702	0.726924	0.0610541	0.330035	34.7535	3.3
WAAPIL0003-57601	0.0990099	1	0	0.0990099	1	1	0	1	117.057	-21.5411	368.3	26.3779	0	0.222204	0.977328	15.4335	21.0732	70.0758	5.22167	25.2759	0.600692	0.0386319	0.835813	39.2758	8.7
WAACOO0009-53443	0.495049	0	0.495049	0	1	0	1	0	120.326	-31.2391	255	18.2489	0	0.203645	0.585124	14.3775	16.3726	77.6717	6.04027	17.4941	0.903577	0.045896	0.234921	33.8633	4

## Sheet: Chenopodiaceae
Plot Name-visit code	Total_Chenopodiaceae_c3_and_c4_cover	proportional_Chenopodiaceae_c4_cover	Chenopodiaceae_C3_species_cover (%)	Chenopodiaceae_C4_species_cover (%)	Unknown_Chenopodiaceae_species_cover	Total_C3_C4_Chenopodiaceae_richness	proportional_Chenopodiaceae_c4_richness	Chenopodiaceae_C3_richness	Chenopodiaceae_C4_richness	Plot longitude	Plot latitude	MAP	MAT	Tree_cover_percent	mean_aridity_index	Seasonal Water Availability (SWA)	AWC (%)	soil clay content (%)	soil sand content (%)	pH	mean_Jan_min_temperature ©	percent_organic_carbon	percent_nitrogen	proportion_C4_favoured_months (crossover_temperature_model)	mean_Jan_max_temp ©	Jan_precip
NSABHC0001-53596	12.5618	0.496063	6.33037	6.23145	0	16	0.125	14	2	141.434	-31.8934	191.3	17.8809	0	0.202853	0.545554	12.7664	22.5354	69.5558	6.10598	18.7682	0.613017	0.0441604	0.286957	32.7846	23.5
NSABHC0002-53597	12.1782	0.0243902	11.8812	0.29703	0	11	0.181818	9	2	141.433	-31.927	176.2	18.1924	0	0.203408	0.561997	12.1206	23.3885	62.9672	6.42918	19.0108	0.668822	0.0451235	0.311698	33.0702	22.9
NSABHC0003-53598	22.549	0.517391	10.8824	11.6667	0	12	0.166667	10	2	141.434	-31.8287	160.4	18.401	0	0.194719	0.575685	12.3458	23.9386	64.2607	6.26644	19.3476	0.667788	0.0387092	0.316032	33.2927	20.4
NSABHC0004-53599	10.297	0	10.297	0	0	8	0	8	0	141.948	-31.8473	130.2	18.9306	0	0.175763	0.649315	14.1416	26.3563	58.3205	6.92395	19.901	0.620156	0.04869	0.416718	34.566	22.9
NSABHC0005-53600	0.693069	0	0.693069	0	0	4	0	4	0	141.94	-31.845	130.2	18.9306	0	0.175953	0.649315	14.1507	27.8978	57.4772	7.08561	19.901	0.60288	0.044752	0.416718	34.566	22.9
NSABHC0006-53601	16.2376	0.170732	13.4653	2.77228	0.0990099	9	0.111111	8	1	141.782	-31.8842	140.3	18.637	0	0.185236	0.630642	13.6093	27.5844	59.6428	6.99788	19.6018	0.662269	0.0514773	0.386957	34.166	23.6
NSABHC0007-53602	19.802	0.445	10.9901	8.81188	0	10	0.1	9	1	141.764	-31.9011	138.1	18.6321	0	0.184319	0.629461	13.3815	28.6912	61.7046	7.02826	19.6082	0.631272	0.0532039	0.379658	34.1252	22.8
NSABHC0008-53603	17.9412	0.224044	13.9216	4.01961	0	11	0.0909091	10	1	141.529	-31.8859	153.7	18.3055	0	0.189297	0.591466	12.7258	20.465	68.4815	6.31954	19.2751	0.726162	0.0518241	0.326032	33.5273	22.1
NSABHC0009-53604	18.4158	0.575243	7.67327	10.7426	0	11	0.0909091	10	1	141.697	-31.0802	130.6	19.4349	0	0.172769	0.640983	12.5842	26.3372	60.8832	6.97222	20.8433	0.594832	0.0459142	0.41578	34.8763	9.9
NSABHC0010-53605	8.50643	0	8.50643	0	0	7	0	7	0	141.7	-31.0767	130.6	19.4349	0	0.174273	0.640983	11.6978	27.3909	64.3021	7.13691	20.8433	0.56822	0.0429087	0.41578	34.8763	9.9
NSABHC0011-53606	18.6275	0.494737	9.41176	9.21569	0	6	0.166667	5	1	141.678	-31.0253	149.2	19.1844	0	0.178726	0.625122	12.5696	27.2631	61.6639	6.93069	20.6273	0.643774	0.0467983	0.394023	34.6469	11
NSABHC0012-53607	15.2441	0.391445	9.62532	5.61881	0	11.5	0.253968	8.5	3	141.741	-31.0796	126.3	19.5572	0	0.169749	0.648023	12.4757	32.2487	52.8321	7.19026	20.9616	0.610782	0.048258	0.435284	35.0294	10.3
NSABHC0013-53608	6.81818	0.333333	4.54545	2.27273	0	8	0.125	7	1	141.601	-31.3239	144.9	18.6963	0	0.180231	0.595796	12.8582	27.1754	66.1872	6.98033	19.9904	0.536842	0.0408451	0.334343	33.984	17.5
NSABHC0014-53609	8.82353	0	8.82353	0	0	4	0	4	0	141.591	-31.3312	144.9	18.6963	0	0.181158	0.595796	11.925	20.0583	72.4993	6.45398	19.9904	0.57399	0.038645	0.334343	33.984	17.5
NSABHC0015-57104	16.4356	0.283133	11.7822	4.65347	0	11	0.181818	9	2	141.059	-31.8339	124.8	19.3456	0	0.161811	0.62435	13.9253	27.831	61.5444	6.83814	20.0627	0.569162	0.0406984	0.353704	33.7031	9.9
NSABHC0016-57105	8.21782	0.0481928	7.82178	0.39604	0	9	0.222222	7	2	141.061	-31.834	124.8	19.3456	0	0.161944	0.62435	13.3773	28.5341	62.7405	6.81181	20.0627	0.595818	0.0378467	0.353704	33.7031	9.9
NSABHC0017-57106	3.76238	0	3.76238	0	0	8	0	8	0	141.193	-31.8433	150.6	19.0226	0	0.175203	0.579898	11.5135	24.2583	66.1453	6.90266	19.8529	0.627427	0.043259	0.319669	33.2013	13.4
NSABHC0018-57077	8.91089	0	8.91089	0	0	6	0	6	0	142.054	-32.2491	186.6	18.9679	0	0.176451	0.640026	14.1196	26.4294	61.7176	6.87033	19.5667	0.637847	0.0529522	0.401467	34.6356	32.1
NSABHC0019-57078	10.8911	0.00909091	10.7921	0.0990099	0	10	0.1	9	1	141.55	-32.5149	168.5	18.8242	0	0.166503	0.607457	14.5993	26.0768	65.3212	6.62867	19.111	0.580814	0.0447943	0.349383	33.9887	21
NSABHC0020-57599	5.34653	0	5.34653	0	0	6	0	6	0	141.501	-32.2648	164.7	18.7154	0	0.177667	0.588445	14.2462	24.8004	63.3753	6.87551	19.2386	0.673409	0.0472596	0.342486	33.7629	16.7
NSABHC0021-57098	1.58416	0	1.58416	0	0	5	0	5	0	141.868	-32.1201	166	18.8759	0	0.178279	0.633885	14.2138	28.1477	59.7676	7.15467	19.5763	0.561721	0.0409014	0.417291	34.4231	27.5
NSABHC0022-57086	10.7921	0.834862	1.78218	9.0099	0.0990099	7	0.142857	6	1	142.472	-30.6661	123.1	20.1466	0	0.176266	0.669056	14.011	27.7972	57.7941	6.9153	21.802	0.650413	0.0469218	0.397308	35.9275	8.4
NSABHC0023-57099	1.78218	0	1.78218	0	0	4	0	4	0	142.137	-31.3439	120	19.5389	0	0.1651	0.6507	14.2822	14.4308	81.5979	6.27932	20.8182	0.782048	0.0376351	0.408055	35.2667	17.6
NSABHC0024-57100	2.27723	0	2.27723	0	0	5	0	5	0	142.149	-31.3468	120	19.5389	0	0.165003	0.6507	14.3204	19.382	74.0843	6.45165	20.8182	0.730714	0.0398086	0.408055	35.2667	17.6
NSABHC0025-57101	1.78218	0.0555556	1.68317	0.0990099	0	7	0.142857	6	1	141.535	-32.4205	162.5	18.7696	0	0.170869	0.602781	14.7506	33.5262	53.0044	7.00689	19.1116	0.50996	0.0428719	0.344634	33.9231	18.7
NSABHC0026-57102	5.74257	0.0862069	5.24752	0.495049	0	13	0.230769	10	3	142.268	-31.778	135.2	19.0296	0	0.168295	0.659357	14.3234	18.7816	72.7165	6.57592	20.0065	0.689478	0.0426329	0.371534	34.8958	24.3
NSABHC0028-58027	5.94059	0	5.94059	0	0	6	0	6	0	141.717	-31.066	121.9	19.7047	3.27	0.174025	0.654381	11.4942	23.2842	68.3477	6.8082	21.1337	0.651213	0.0451198	0.43926	35.1792	10.6
NSAMDD0001-56965	9.20792	0.0645161	8.61386	0.594059	0	6	0.333333	4	2	142.56	-34.1839	300.3	17.5287	0	0.207393	0.538508	11.5821	17.7668	65.2246	7.28658	17.0469	0.869124	0.0699996	0.29375	33.0096	30.2
NSAMDD0002-56952	1.68317	0.176471	1.38614	0.29703	0	3	0.333333	2	1	142.603	-34.2048	305.5	17.5064	3.56	0.209854	0.539503	11.4765	16.3735	65.8084	7.10884	17.0429	0.860358	0.0720201	0.294742	33.0362	31.8
NSAMDD0003-56968	13.3663	0.259259	9.90099	3.46535	0	6	0.166667	5	1	142.604	-34.2075	305.5	17.5064	0	0.209368	0.539503	11.8292	20.713	63.9647	7.08964	17.0429	1.04945	0.0706722	0.294742	33.0362	31.8
NSAMDD0004-56953	17.2277	0.833333	2.87129	14.3564	0	7	0.285714	5	2	142.559	-34.1654	300.3	17.5287	8.51	0.207958	0.538508	13.4524	21.9249	65.0517	7.00275	17.0469	1.09679	0.0768701	0.29375	33.0096	30.2
NSAMDD0005-56969	3.86139	0.025641	3.76238	0.0990099	0	8	0.125	7	1	143.204	-33.6562	268.2	18.0208	6.93	0.203541	0.591464	14.3919	20.2789	70.3295	6.86564	17.9965	0.896088	0.0751894	0.326224	33.9869	35.1
NSAMDD0006-56954	28.9109	0.0376712	27.8218	1.08911	0.39604	8	0.375	5	3	143.167	-33.6643	268.2	18.0208	8.22	0.199302	0.591464	15.9228	30.0692	56.6367	6.9594	17.9965	0.904922	0.0776717	0.326224	33.9869	35.1
NSAMDD0007-56970	0.891089	0	0.891089	0	0	2	0	2	0	141.161	-33.38	209.7	18.2764	1.49	0.179161	0.569919	14.3735	14.6944	79.0413	6.46545	17.7202	0.74676	0.0569123	0.318718	33.3225	8.6
NSAMDD0008-56955	5.64356	0	5.64356	0	0	7	0	7	0	141.072	-33.431	228.3	18.0619	0.89	0.182767	0.552676	15.3236	13.9614	76.5126	6.63581	17.4567	0.788051	0.0602864	0.308953	33.0987	6.2
NSAMDD0009-56971	1.78218	0	1.78218	0	0	3	0	3	0	141.066	-33.4405	228.3	18.0619	22.87	0.181712	0.552676	14.7595	11.8874	76.5401	6.71274	17.4567	0.80585	0.0644484	0.308953	33.0987	6.2
NSAMDD0010-56956	24.2574	0	24.2574	0	0.0990099	3	0	3	0	141.293	-33.4076	204.1	18.3635	0.2	0.176127	0.572484	14.7649	15.9509	76.6439	6.68879	17.8941	0.783252	0.0666788	0.312552	33.4215	11
NSAMDD0013-56982	7.72277	0	7.72277	0	0	5	0	5	0	141.106	-33.2377	202.1	18.295	0	0.17392	0.582284	13.314	11.9683	78.9298	6.53794	17.802	0.76279	0.0657709	0.323278	33.3725	11.1
NSAMDD0014-56963	0.19802	0	0.19802	0	0	1	0	1	0	141.192	-33.1679	195.1	18.4156	6.93	0.17528	0.586519	14.223	9.23622	80.0824	6.47699	18.0106	0.746871	0.0621856	0.325906	33.4998	15
NSAMDD0015-57636	1.28713	0.0769231	1.18812	0.0990099	0	6	0.166667	5	1	141.09	-33.3118	203.3	18.3097	16.04	0.175508	0.580835	15.6	16.6412	71.6816	6.59434	17.7776	0.884268	0.0687156	0.306256	33.3821	10.3
NSAMDD0016-56973	9.0099	0	9.0099	0	0	7	0	7	0	141.09	-33.2823	203.3	18.3097	0	0.174221	0.580835	14.7856	13.3325	76.2986	6.52843	17.7776	0.81983	0.0691748	0.306256	33.3821	10.3
NSAMDD0017-57080	1.58416	0.3125	1.08911	0.495049	0	5	0.2	4	1	145.566	-33.6688	370.6	17.7398	18.42	0.292128	0.557038	13.8025	25.6194	58.596	6.32975	18.4133	1.07489	0.08067	0.304927	33.6927	30.1
NSAMDD0018-56976	0.792079	0.625	0.29703	0.495049	0	3	0.333333	2	1	145.784	-33.5672	373.8	17.7149	18.51	0.305361	0.546029	12.7555	21.6407	66.3142	6.24722	18.4831	0.967351	0.0851102	0.290031	33.7212	26.4
NSAMDD0019-57081	0.29703	0.333333	0.19802	0.0990099	0	2	0.5	1	1	145.699	-33.1921	327.4	18.1757	0.69	0.28585	0.583244	14.6352	26.8479	55.5639	6.08585	19.0435	0.87776	0.0762761	0.3386	34.0823	13.4
NSAMDD0020-56984	1.78218	0.0555555	1.68317	0.0990099	0.0990099	3	0.333333	2	1	145.709	-33.2068	327.4	18.1757	15.05	0.28761	0.583244	14.805	28.6566	53.8342	6.06444	19.0435	1.03688	0.0849509	0.3386	34.0823	13.4
NSAMDD0021-57082	1.18812	0	1.18812	0	0.19802	2	0	2	0	145.717	-33.2008	335.7	18.1508	10.3	0.287548	0.582273	14.9121	27.4273	57.6073	6.29114	19.0292	0.963386	0.0823482	0.341997	34.0569	13.5
NSAMDD0022-56985	0.304878	0	0.304878	0	0	1	0	1	0	145.76	-33.2252	338.8	18.0808	7.72	0.292647	0.575594	15.343	25.5004	58.5753	6.05441	18.959	1.07462	0.0932643	0.2958	34.0065	12
NSAMDD0023-57083	6.83168	0	6.83168	0	0	7	0	7	0	144.65	-32.6901	285.5	18.8043	9.8	0.227373	0.619992	14.9819	24.9443	60.3917	6.95744	19.6514	0.975527	0.0795832	0.344668	35.0529	36
NSAMDD0025-57084	0.495049	0	0.495049	0	0	2	0	2	0	144.247	-31.6086	245.6	19.7601	12.48	0.20395	0.64875	14.9779	24.9459	64.0712	6.61251	20.8657	0.848748	0.064178	0.413273	36.0254	19.5
NSAMDD0026-56987	0.0990099	0	0.0990099	0	0	1	0	1	0	144.201	-31.628	245.8	19.7396	0	0.201559	0.650015	14.982	28.7979	58.6296	6.6901	20.8143	0.785334	0.059374	0.405826	36.0142	20.7
NSAMDD0027-57087	0.792079	0	0.792079	0	0	2	0	2	0	144.19	-31.4869	251.7	19.6253	21.09	0.21459	0.643276	13.9951	22.1396	64.6692	6.62862	20.7729	0.859721	0.0653147	0.411753	35.8731	19.1
NSAMDD0028-56988	9.50495	0.0208333	9.30693	0.19802	0	6	0.166667	5	1	144.183	-31.4914	251.7	19.6253	0	0.214981	0.643276	13.8287	21.592	67.1109	6.51205	20.7729	0.750527	0.0619077	0.411753	35.8731	19.1
NSAMDD0029-57088	1.18812	0	1.18812	0	0	5	0	5	0	144.367	-31.3325	225.4	19.9804	0	0.21012	0.658345	13.7985	27.8654	60.4614	6.80309	21.1882	0.827183	0.0552813	0.430344	36.1717	14.7
NSAMDD0030-56989	9.70297	0.0306122	9.40594	0.29703	0	7	0.142857	6	1	144.364	-31.3179	225.9	19.9679	12.38	0.210359	0.656689	14.2581	27.6552	57.5577	6.7238	21.2029	0.849026	0.0578466	0.432877	36.1519	14.2
NTABRT0001-53616	0.29703	0	0.29703	0	0	1	0	1	0	133.247	-22.2836	298.3	22.6862	0	0.18866	0.923398	14.3816	14.5803	75.5615	6.20245	22.7598	0.388507	0.0396317	0.82419	36.314	0
NTABRT0002-53617	0.693069	0	0.693069	0	0	1	0	1	0	133.251	-22.2837	298.3	22.6862	0.2	0.18865	0.923398	14.6	15.3422	76.172	6.20162	22.7598	0.414503	0.0383742	0.82419	36.314	0
NTABRT0004-53619	0.99108	0	0.99108	0	0	4	0	4	0	133.616	-22.2898	244.5	22.8363	0	0.172348	0.929468	15.3222	14.5718	77.3309	5.72265	22.9557	0.350815	0.0305154	0.823318	36.4988	1.9
NTAFIN0001-53519	0.29703	0.3	0.148515	0.148515	0	2	0.333333	1	1	133.468	-24.1243	155.8	21.3154	0	0.158348	0.846399	15.3931	10.4699	80.633	5.98192	21.7457	0.489716	0.0309212	0.739809	36.679	2.7
NTAFIN0002-53622	2.66975	0	2.66975	0	0	5.5	0	5.5	0	133.434	-24.0094	158.1	21.2574	8.49	0.163284	0.848267	15.3875	9.15985	82.0964	5.62843	21.6757	0.487366	0.0300391	0.738036	36.5592	3.4
NTAFIN0004-53624	0.594059	0	0.594059	0	0	1.5	0	1.5	0	133.376	-24.1872	158.7	21.1078	0	0.165875	0.835883	14.251	6.61132	87.8344	5.43038	21.5588	0.523607	0.0278001	0.726283	36.5275	1.8
NTAFIN0005-53625	3.42232	0	3.42232	0	0	2	0	2	0	133.374	-24.1965	157.2	21.4943	0	0.15723	0.849146	14.778	7.775	83.8788	5.59499	21.9245	0.492341	0.0296823	0.730741	36.8879	1.7
NTAFIN0006-58012	0.693069	0	0.693069	0	0	2	0	2	0	133.379	-24.1776	155.2	21.4403	0.1	0.154768	0.84998	14.6141	11.5591	82.9768	5.53693	21.8653	0.522718	0.0268122	0.726638	36.8196	2.1
NTAFIN0007-53627	1.43564	0.108173	1.28713	0.148515	0	5	0.2	4	1	133.436	-23.9412	160.4	21.1956	0	0.168616	0.84901	14.7418	15.74	72.2647	6.19816	21.6084	0.489329	0.0305018	0.745584	36.459	3.8
NTAFIN0008-58014	0.0990099	0	0.0990099	0	0	1	0	1	0	133.415	-23.9306	160.3	21.2711	0	0.166652	0.849209	16.551	15.2076	71.8892	6.39149	21.6749	0.435824	0.0343247	0.752322	36.5198	3.5
NTAFIN0009-53629	0.29703	0	0.29703	0	0	2	0	2	0	133.391	-24.128	158.2	21.2889	0.79	0.161077	0.844928	14.8997	12.7206	84.5307	5.7061	21.7122	0.550946	0.0260539	0.738745	36.6398	2.6
NTAFIN0010-53630	1.08911	0	1.08911	0	0	1	0	1	0	133.373	-24.1333	161.2	21.2481	0	0.158312	0.841676	15.4687	13.08	79.7983	5.86536	21.6831	0.470535	0.0290981	0.713973	36.6188	2
NTAFIN0011-53631	1.09189	0	1.09189	0	0	2	0	2	0	133.327	-24.1619	161.2	21.2481	0	0.164058	0.841676	15.1772	10.4003	81.335	5.44174	21.6831	0.542319	0.0333867	0.713973	36.6188	2
NTAFIN0012-53632	6.33663	0	6.33663	0	0	2	0	2	0	133.142	-24.5692	149.2	21.9366	0	0.142498	0.854925	15.1929	14.1505	76.1178	5.7138	22.4088	0.419643	0.0269991	0.719979	37.4379	0.4
NTAFIN0013-53633	2.17822	0	2.17822	0	0	5	0	5	0	133.185	-24.5415	144.3	22.0027	11.78	0.140048	0.855626	15.0085	13.3088	81.9011	5.5518	22.468	0.497374	0.0304826	0.717443	37.5119	0.4
NTAFIN0014-53634	0.891089	0	0.891089	0	0	6	0	6	0	133.17	-24.5309	149.2	21.9366	4.95	0.141346	0.854925	14.3386	15.2194	79.9879	5.7169	22.4088	0.510581	0.0270249	0.719979	37.4379	0.4
NTAFIN0016-53636	3.9604	0	3.9604	0	0	4	0	4	0	133.303	-24.4844	143.4	21.8675	0	0.145453	0.853525	16.5167	11.1984	73.2169	5.75461	22.3235	0.357255	0.0317129	0.702691	37.3787	0.6
NTAFIN0018-53638	5.34653	0	5.34653	0	0	7	0	7	0	132.949	-24.3647	176.7	21.893	0	0.144269	0.858718	15.8782	11.7006	72.1704	5.72656	22.328	0.45289	0.0343999	0.722948	37.2927	0.8
NTAFIN0019-53639	2.87129	0	2.87129	0	0	5	0	5	0	132.936	-24.3582	176.7	21.893	8.22	0.144241	0.858718	15.4686	11.0957	73.9465	5.82079	22.328	0.485981	0.0337776	0.722948	37.2927	0.8
NTAFIN0020-53640	0.0990099	0	0.0990099	0	0	1	0	1	0	133.402	-24.6686	120	22.0469	6.63	0.140648	0.85421	15.577	13.9921	76.2292	5.56764	22.5202	0.434647	0.0292256	0.72236	37.6	0.2
NTAFIN0021-53641	4.25743	0	4.25743	0	0	5	0	5	0	133.464	-24.672	117.8	21.9893	0	0.136316	0.853068	15.7334	11.5046	79.3282	5.53453	22.462	0.534765	0.0274282	0.729607	37.5465	0.4
NTAFIN0022-53642	0.19802	0	0.19802	0	0	2	0	2	0	133.452	-24.6312	117.8	21.9893	0	0.140004	0.853068	15.3622	14.1817	77.9124	5.81583	22.462	0.544613	0.0260345	0.729607	37.5465	0.4
NTAFIN0023-53643	0.891089	0	0.891089	0	0	3	0	3	0	133.437	-24.5598	129.7	21.8158	1.39	0.140316	0.850998	14.8738	13.0404	79.1701	5.787	22.2824	0.529996	0.0288574	0.743375	37.3552	0.6
NTAFIN0024-53644	11.4851	0.0258621	11.1881	0.29703	0	5	0.2	4	1	133.659	-24.9176	85.6	21.8293	7.92	0.129161	0.835072	15.2487	8.47166	86.512	5.41977	22.3545	0.516457	0.0289225	0.656839	37.4706	0
NTAFIN0025-53645	1.78218	0	1.78218	0	0	5	0	5	0	133.676	-24.8184	89.1	21.925	0	0.135122	0.846724	14.8815	13.729	74.5875	5.61971	22.4271	0.42673	0.0296532	0.693896	37.5469	0
NTAFIN0026-53646	1.58416	0	1.58416	0	0	4	0	4	0	133.75	-23.9073	170.6	21.0673	0	0.164604	0.851691	15.1925	14.6618	75.4098	6.43244	21.5035	0.460132	0.0319459	0.72945	36.3946	5
NTAFIN0027-53647	0.0990099	0	0.0990099	0	0	1	0	1	0	133.633	-23.8357	171.6	21.1089	0	0.167434	0.852736	14.7688	12.1171	73.9775	6.00935	21.529	0.443761	0.0321921	0.740442	36.3531	4.4
NTAFIN0028-53746	7.52475	0.763158	1.78218	5.74257	0	6	0.166667	5	1	133.393	-25.7699	60.6	21.2176	0	0.153348	0.80648	15.1711	17.5849	73.7355	6.31777	21.9247	0.494731	0.0282106	0.624457	36.9952	0.2
NTAFIN0029-53747	2.47525	0.16	2.07921	0.39604	0	6	0.166667	5	1	133.438	-25.7375	61.2	21.1687	0	0.152449	0.806691	15.4739	14.0285	80.6906	6.32877	21.8767	0.49148	0.0281678	0.599468	36.9552	0.2
NTAFIN0030-53748	0.594059	0	0.594059	0	0	6	0	6	0	133.781	-25.9481	63.3	21.2573	0	0.146833	0.807337	15.599	17.4427	74.9614	6.003	21.9318	0.508366	0.0275258	0.604078	37.129	0.1
NTAFIN0031-53749	3.86139	0.025641	3.76238	0.0990099	0	5	0.2	4	1	133.897	-25.8999	62.5	21.378	0	0.146356	0.807727	15.8676	15.4747	69.1787	5.78125	22.0261	0.464996	0.0310931	0.598632	37.2427	0.1
NTAFIN0032-53750	0.19802	0	0.19802	0	0	2	0	2	0	133.923	-23.9538	156.8	21.1331	0	0.160547	0.852437	14.8855	14.9671	74.954	6.3894	21.5882	0.467363	0.031188	0.738923	36.55	4.9
NTAFIN0033-53751	0.495049	0	0.495049	0	0	3	0	3	0	133.972	-24.0337	145.7	21.0069	0.59	0.1643	0.848934	14.6684	8.82289	80.626	5.74676	21.4806	0.456364	0.0312454	0.723261	36.4763	4.1
NTAGFU0001-53648	0.29703	0.666667	0.0990099	0.19802	0	2	0.5	1	1	137.069	-18.9055	172.8	25.6434	1.88	0.261959	0.988934	15.8277	25.2604	61.4185	5.69026	24.121	0.561068	0.0461417	0.966989	36.596	16
NTAGFU0008-53655	0.0990099	1	0	0.0990099	0	1	1	0	1	136.865	-18.7861	178.6	25.4207	0	0.273176	0.988609	15.7999	17.3682	71.5244	5.49983	23.878	0.53201	0.040612	0.960565	36.2871	15.1
NTAMAC0001-53574	0.990099	0	0.990099	0	0	2	0	2	0	133.372	-23.9659	161.8	21.1928	0	0.167774	0.846949	15.2348	13.6998	75.8458	6.0366	21.6022	0.50355	0.0292147	0.743609	36.4408	3.1
NTAMGD0002-53466	0.0990099	1	0	0.0990099	0	1	1	0	1	137.326	-20.0246	141	25.582	0	0.201165	0.984512	16.9138	45.9116	41.5121	6.94062	24.4331	0.536346	0.0421559	0.952976	37.7063	2.4
NTASSD0003-53691	0.099108	0	0.099108	0	0	1	0	1	0	136.299	-25.2994	54.1	22.9603	0	0.113121	0.861873	14.5129	10.3828	84.3268	5.589	23.7378	0.462631	0.0250714	0.782669	38.94	0.2
NTASSD0005-53693	0.0990099	1	0	0.0990099	0	1	1	0	1	136.547	-25.7541	44	22.9461	0	0.109669	0.847823	15.6164	15.3276	71.179	5.98792	23.8488	0.495447	0.0283064	0.760078	39.0452	0.2
NTASSD0006-53694	0.0990099	1	0	0.0990099	0	1	1	0	1	136.548	-25.7534	44	22.9461	0	0.10968	0.847823	14.673	13.8849	81.0786	5.67767	23.8488	0.530436	0.0283888	0.760078	39.0452	0.2
NTASSD0007-53695	0.0990099	1	0	0.0990099	0	1	1	0	1	136.565	-25.7836	43.1	22.9582	0	0.109165	0.849019	15.4545	15.2141	76.0429	5.91955	23.8676	0.511609	0.0266398	0.74845	39.0633	0.2
NTASSD0010-53697	0.099108	0	0.099108	0	0	1	0	1	0	136.021	-24.7928	77.1	22.8946	0	0.119243	0.874606	15.9163	13.9234	79.9733	5.568	23.5529	0.463143	0.0279219	0.758915	38.7388	0.3
NTASSD0011-53559	0.0990099	0	0.0990099	0	0	1	0	1	0	135.115	-25.4805	45.5	22.4792	0	0.120558	0.847058	15.7214	19.0055	66.0263	6.05862	22.9567	0.47705	0.0266923	0.69915	38.264	0.1
NTASSD0012-53560	0.19802	0	0.19802	0	0	2	0	2	0	135.116	-25.5032	45.5	22.4792	0	0.1209	0.847058	16.1561	21.3692	65.5539	6.16784	22.9567	0.429071	0.0265003	0.69915	38.264	0.1
NTASSD0013-53563	1.18812	0	1.18812	0	0	1	0	1	0	135.14	-25.524	44.3	22.4533	0	0.121943	0.845729	15.0036	20.5361	62.3579	6.2658	22.9455	0.446898	0.0265748	0.688832	38.2523	0.1
NTASSD0014-53564	3.46535	0	3.46535	0	0	1	0	1	0	135.371	-25.1379	54.6	22.7215	0	0.11922	0.863253	15.8412	22.6291	63.4632	6.0966	23.2714	0.407763	0.0263776	0.71711	38.5338	0.1
NTASSD0015-53565	0.990099	0	0.990099	0	0	3	0	3	0	135.617	-25.1239	55.9	22.7397	0.2	0.118397	0.864427	16.2961	22.486	67.4809	5.81226	23.3333	0.468094	0.0289362	0.711851	38.5858	0
NTASSD0016-53566	0.0990099	0	0.0990099	0	0	1	0	1	0	135.508	-25.1101	55.2	22.7164	0	0.119208	0.864337	15.9519	18.8118	69.8243	5.94185	23.2896	0.456515	0.0244844	0.709578	38.544	0
NTASSD0017-53561	2.37624	0	2.37624	0	0	1	0	1	0	135.258	-25.4766	40.7	22.6074	0	0.119439	0.849569	14.7516	20.0986	66.3299	6.11914	23.1284	0.444696	0.0285293	0.7201	38.4298	0.1
NTASSD0018-53562	2.57426	0	2.57426	0	0	3	0	3	0	135.523	-25.1279	51.7	22.6745	0	0.11902	0.86185	16.1567	19.3384	64.9393	5.8894	23.2639	0.435824	0.0262484	0.741141	38.5229	0
QDACHC0002-53593	0.0990099	1	0	0.0990099	0	1	1	0	1	143.169	-24.126	148.2	23.859	4.75	0.218227	0.930072	17.3744	16.9629	75.1575	5.7916	24.0378	0.555062	0.0374345	0.792808	37.8535	5.2
QDACHC0003-53467	0.0990099	0	0.0990099	0	0	1	0	1	0	143.165	-24.1164	148.2	23.859	1.88	0.218149	0.930072	16.8792	17.5746	75.6001	5.73511	24.0378	0.62324	0.0329271	0.792808	37.8535	5.2
QDACHC0004-53468	1.70576	0.0625	1.59915	0.10661	0	2	0.5	1	1	141.092	-23.7188	175.3	24.6953	1.71	0.146059	0.94668	17.4215	38.2842	51.6624	6.71364	25.0388	0.570802	0.0333681	0.871825	38.8663	2.7
QDACHC0005-53522	0.792079	0	0.792079	0	0	1	0	1	0	141.072	-23.7217	175.3	24.6953	0	0.145999	0.94668	17.7192	42.1166	42.106	6.97312	25.0388	0.441814	0.0345722	0.871825	38.8663	2.7
QDACHC0006-53469	4.15842	0	4.15842	0	0	1	0	1	0	141.133	-23.7695	190.1	24.5745	0	0.146426	0.946168	17.4153	37.8944	48.8236	6.91768	24.9333	0.568713	0.0376922	0.843566	38.7779	2.8
QDACHC0007-53517	3.46535	0	3.46535	0	0	1	0	1	0	141.029	-23.8357	183.8	24.6184	0	0.143265	0.947019	17.5944	38.8293	51.6944	6.84381	25.0406	0.455147	0.0309115	0.839564	38.91	0
QDAGUP0017-53568	2.9703	0.933333	0.19802	2.77228	0	2	0.5	1	1	141.086	-17.6414	545.2	27.6502	0	0.5176	1	15.8107	32.2298	55.8301	5.37349	25.3484	0.618381	0.0471286	0.987475	34.4006	45.6
QDAGUP0019-53534	10.4951	1	0	10.4951	0	1	1	0	1	141.074	-17.6217	545.6	27.62	0	0.520913	1	16.5858	33.7598	53.7139	5.37448	25.3176	0.682982	0.0419247	0.987475	34.3269	48
QDAGUP0020-53483	9.20792	0.978495	0.19802	9.0099	0	2	0.5	1	1	140.96	-17.0136	655.6	27.397	0	0.623173	1	15.6028	34.328	51.9977	5.1184	25.2455	0.656406	0.0495536	0.987971	33.6344	80
QDAGUP0022-53484	14.6535	0.952703	0.693069	13.9604	0	2	0.5	1	1	141.055	-17.0222	665.1	27.4286	0	0.620315	1	15.1374	27.4254	53.8156	5.12336	25.2084	0.67621	0.0449516	0.987971	33.6998	82.1
QDAGUP0024-53485	9.10891	0.673913	2.9703	6.13861	0	2	0.5	1	1	140.848	-17.4635	562.7	27.4508	0	0.554042	1	16.6148	28.0357	49.3127	5.26443	25.3304	0.723192	0.0508527	0.987475	34.0319	40.4
QDAMGD0001-53586	0.19802	0	0.19802	0	0	1	0	1	0	144.226	-23.5208	243	23.8797	0	0.226466	0.935274	17.491	41.6316	39.2149	7.18722	23.5292	0.563641	0.0494874	0.787277	37.166	10.6
QDAMGD0002-53587	0.495049	0.4	0.29703	0.19802	0	2	0.5	1	1	144.226	-23.5095	243	23.8797	11.29	0.227231	0.935274	17.8595	42.8992	38.578	6.87158	23.5292	0.570871	0.0475586	0.787277	37.166	10.6
QDAMGD0004-53588	6.0396	0.131148	5.24752	0.792079	0	4	0.5	2	2	144.342	-23.5141	235.3	23.8565	5.84	0.234188	0.934818	17.7318	40.0671	44.133	6.86198	23.5224	0.528195	0.0421275	0.792907	37.0729	14.6
QDAMGD0005-53589	0.594059	0	0.594059	0	0	2	0	2	0	144.333	-23.5177	235.3	23.8565	8.71	0.233066	0.934818	17.9391	41.6186	37.6443	7.02601	23.5224	0.582741	0.0499075	0.792907	37.0729	14.6
QDAMGD0008-53493	0.0990099	0	0.0990099	0	0	1	0	1	0	144.075	-23.646	188.1	23.9502	0	0.211131	0.939553	17.9904	45.836	34.4632	7.0178	23.6927	0.645322	0.0509158	0.808085	37.37	6.1
QDAMGD0009-53494	1.88119	0	1.88119	0	0	1	0	1	0	143.337	-24.0942	138.3	24.0563	0	0.229193	0.938981	18.6151	44.6056	40.1923	7.11884	24.2139	0.608728	0.0503155	0.781961	38.0048	4.9
QDAMGD0010-53591	0.0990099	0	0.0990099	0	0	1	0	1	0	143.353	-24.0912	138.3	24.0563	9.8	0.229696	0.938981	18.4161	42.1523	41.2343	6.80625	24.2139	0.704813	0.0499923	0.781961	38.0048	4.9
QDAMGD0011-53495	0.29703	0	0.29703	0	0	1	0	1	0	143.315	-24.0806	138.3	24.0563	0	0.229358	0.938981	18.2186	33.8347	52.4904	6.68375	24.2139	0.496815	0.0422596	0.781961	38.0048	4.9
QDAMGD0012-53496	1.58416	0.0625	1.48515	0.0990099	0.495049	4	0.25	3	1	144.824	-24.8218	304.2	22.6451	2.38	0.274385	0.898882	15.1069	35.5848	45.6927	6.1182	22.9249	0.672981	0.0627235	0.751215	36.4573	24
QDAMGD0013-53539	0.19802	0	0.19802	0	0	1	0	1	0	143.05	-22.5162	265.3	24.6735	0	0.220509	0.964732	17.5134	37.7929	44.9643	6.89464	23.9396	0.51941	0.0439211	0.865253	37.656	3.5
QDAMGD0015-53540	0.198216	0	0.198216	0	0	2	0	2	0	143.058	-22.5629	257.1	24.6042	6.34	0.221486	0.964893	16.7354	31.7926	49.9147	6.55725	23.9014	0.501022	0.0395572	0.860739	37.62	3.5
QDAMGD0016-53498	0.19802	0.5	0.0990099	0.0990099	0	2	0.5	1	1	143.14	-22.509	278.3	24.4324	2.08	0.223918	0.960553	15.7018	24.0422	61.5085	6.1647	23.6951	0.626925	0.0449713	0.841295	37.389	4.5
QDAMGD0017-53499	0.0990099	1	0	0.0990099	0	1	1	0	1	143.299	-22.115	195.7	24.6527	0	0.211504	0.963965	17.6866	41.3274	38.4558	7.05391	23.6953	0.61104	0.0517624	0.873562	37.2633	6.5
QDASSD0001-53756	0.104058	0	0.104058	0	0	1	0	1	0	138.477	-23.7641	169.1	24.1895	0	0.114008	0.920921	16.6358	13.6322	74.4665	5.62627	24.7608	0.529828	0.0291109	0.794339	39.2742	0
QDASSD0002-53757	1.08911	0	1.08911	0	0.39604	1	0	1	0	138.39	-23.8277	169	24.0866	0	0.113323	0.918546	17.2353	20.3446	69.5349	5.73484	24.6757	0.460446	0.0299648	0.777672	39.2408	0
QDASSD0003-56912	8.16508	0	8.16508	0	0.989119	3.5	0	3.5	0	138.407	-23.8316	167.4	24.1014	0	0.113214	0.918089	16.7604	13.2333	80.4667	5.68675	24.708	0.442259	0.0312103	0.778042	39.2783	0
QDASSD0004-56913	0.792079	0	0.792079	0	0	1	0	1	0	138.434	-23.6801	174.3	24.1106	0	0.116742	0.9198	17.1952	11.052	78.7661	5.5254	24.6612	0.484577	0.0336272	0.772116	39.1877	0
QDASSD0005-56914	6.96976	0	6.96976	0	0.522307	2.625	0	2.625	0	138.441	-23.6944	174.3	24.1106	0.1	0.116434	0.9198	16.9224	11.4629	79.0879	5.51058	24.6612	0.438179	0.0325783	0.772116	39.1877	0
QDASSD0006-57626	0.0990099	0	0.0990099	0	0	1	0	1	0	138.098	-23.8795	126.5	23.9702	0	0.112874	0.914964	16.1889	10.3418	84.244	5.43167	24.5751	0.62351	0.0269298	0.796353	39.2546	0
QDASSD0008-56917	0.0990099	0	0.0990099	0	0	1	0	1	0	138.137	-23.9542	129.6	23.9607	0	0.111121	0.91255	16.1581	12.6347	78.954	5.60112	24.6096	0.527177	0.0322986	0.807971	39.2769	0
QDASSD0011-56920	2.12871	0.449561	1.13861	0.990099	0	5	0.416667	3	2	138.226	-23.2366	148.3	23.9771	0.2	0.129634	0.924495	15.1704	15.6011	76.5388	5.28941	24.3606	0.52261	0.0337043	0.808836	38.904	0
QDASSD0014-56923	0.148515	1	0	0.148515	0	1	1	0	1	138.167	-23.1758	148.4	23.8887	0	0.131178	0.924691	16.3657	23.1567	63.3564	5.91174	24.2355	0.517917	0.032336	0.811542	38.8177	0
QDASSD0015-56924	1.23762	0	1.23762	0	0	1.5	0	1.5	0	138.193	-23.1881	150.8	23.8874	0	0.131327	0.92389	16.2175	9.72557	87.1591	5.42663	24.2527	0.589481	0.0264908	0.808095	38.8208	0
SAAEYB0001-57637	27.5248	0.532374	12.8713	14.6535	0	5	0.2	4	1	137.365	-34.4568	346.1	17.2975	0	NA	0.347689	NA	NA	NA	NA	16.2959	NA	NA	0.0436756	28.9369	13.9
SAAFLB0030-53506	8.81188	0.247191	6.63366	2.17822	0	5	0.4	3	2	138.015	-29.9785	86.8	20.2607	0	0.119163	0.716186	11.8561	15.2424	65.3929	6.11497	21.1957	0.421839	0.0381096	0.517802	36.5792	0.7
SAAFLB0031-53507	7.32673	0.432432	4.15842	3.16832	0	5	0.6	2	3	137.955	-29.9716	89.5	20.2764	0	0.114055	0.714916	12.0535	19.3248	65.4021	6.33785	21.1876	0.505122	0.033801	0.520806	36.62	0.8
SAAGAW0001-56992	8.91089	0	8.91089	0	0	8	0	8	0	137.197	-32.9832	159.7	17.4323	2.08	0.222094	0.487432	13.3825	17.5603	61.6157	7.19586	17.1027	0.966292	0.0644377	0.161136	30.5581	10.1
SAAGAW0002-56993	21.7822	0.481818	11.2871	10.4951	0	6	0.166667	5	1	137.244	-32.9801	158.3	17.5441	0	0.22188	0.500188	12.7851	24.6176	57.678	7.15406	17.2716	0.902714	0.0535129	0.160789	30.526	11.5
SAAGAW0003-56994	15.3465	0.0258064	14.9505	0.39604	0	5	0.2	4	1	137.248	-32.9716	158.3	17.5441	3.37	0.218592	0.500188	11.9387	22.8959	60.2686	7.01766	17.2716	0.97341	0.0571182	0.160789	30.526	11.5
SAAGVD0001-56925	13.0693	0.871212	1.68317	11.3861	0	6	0.166667	5	1	130.446	-29.3453	68.7	19.7009	0	0.109175	0.77719	14.3109	10.7668	80.4675	5.73022	18.1588	0.603379	0.0369621	0.571667	35.0371	0
SAAGVD0002-56926	10.099	0.568627	4.35644	5.74257	0	7	0.142857	6	1	130.45	-29.3465	68.7	19.7009	0	0.109137	0.77719	13.8984	8.83237	84.549	5.80498	18.1588	0.671067	0.0336197	0.571667	35.0371	0
SAAGVD0003-56927	6.53465	0.0606061	6.13861	0.39604	0	7	0.142857	6	1	130.446	-29.3217	68.7	19.7009	0	0.108789	0.77719	14.6874	7.74902	83.4203	5.79859	18.1588	0.672132	0.0367243	0.571667	35.0371	0
SAAGVD0004-56947	12.5743	0.503937	6.23762	6.33663	0.39604	8	0.25	6	2	132.134	-30.8148	93.5	18.6889	1.29	0.180811	0.592468	13.1198	16.3025	65.6839	6.45889	17.5843	0.825483	0.0451461	0.27029	30.5981	1.3
SAAMDD0007-53742	14.0696	0.166667	11.7247	2.34493	0	6	0.333333	4	2	139.5	-34.3623	222.9	16.7707	0	0.210244	0.473674	10.011	18.8611	76.9409	7.75419	14.9959	1.16482	0.0753372	0.1045	31.5229	8.7
SAAMDD0008-53743	1.24069	0	1.24069	0	0	2	0	2	0	139.508	-34.3417	222.9	16.7707	32.01	0.209616	0.473674	10.4622	19.5821	75.4935	7.75582	14.9959	1.21877	0.0799259	0.1045	31.5229	8.7
SAAMDD0009-53744	4.98008	0.56	2.19123	2.78884	0	5	0.2	4	1	139.486	-34.3579	222.9	16.7707	2.79	0.2068	0.473674	8.70374	19.1219	76.8142	7.77022	14.9959	1.07153	0.0715927	0.1045	31.5229	8.7
SAAMDD0010-53700	1.21413	0	1.21413	0	0	3	0	3	0	139.502	-34.3206	222.9	16.7707	12.58	0.20678	0.473674	9.15021	18.6816	77.0258	7.76346	14.9959	1.08857	0.0669559	0.1045	31.5229	8.7
SAAMDD0011-53745	10	0.29703	7.0297	2.9703	0	10	0.2	8	2	139.53	-34.32	220.5	16.8541	0	0.209459	0.479194	10.8244	18.6308	75.9765	7.74634	15.0384	1.14357	0.0709981	0.0959023	31.6569	8.9
SAANUL0001-56948	12.5743	0.984252	0.19802	12.3762	1.08911	4	0.5	2	2	132.088	-30.9658	103.2	18.4551	0	0.189988	0.563241	13.3562	16.1912	67.2347	6.58664	17.3976	0.751204	0.0433759	0.174017	29.9577	1.3
SAANUL0002-56949	16.8317	0.752941	4.15842	12.6733	0	6	0.166667	5	1	131.277	-31.3934	133.8	17.7079	1.19	0.211017	0.490913	12.742	8.95253	71.1666	7.07693	16.52	0.89186	0.0461179	0.0786954	28.3531	1.2
SAANUL0003-56950	7.82178	0.367089	4.95049	2.87129	3.86139	5	0.4	3	2	131.267	-31.4824	136.8	17.8392	0	0.21525	0.494268	12.6415	20.6911	60.229	7.10299	16.6804	0.87969	0.0437439	0.0786458	28.1967	1.3
SAANUL0004-56951	9.90099	0.17	8.21782	1.68317	3.9604	4	0.25	3	1	131.307	-31.5112	136.6	17.8234	0	0.217686	0.487595	11.9355	14.2237	71.2522	6.676	16.6878	0.862397	0.0501786	0.0776042	28.1519	1.3
SAARIV0001-57090	13.4236	0.14457	11.5415	1.88212	0	4	0.25	3	1	140.758	-34.0843	244.2	17.7237	53.07	0.185597	0.53191	15.3086	31.1775	56.4566	6.71628	16.5006	1.30064	0.0945783	0.239053	32.685	12.3
SAARIV0002-57091	16.1991	0.215667	12.6128	3.58636	0	5.5	0.464286	3	2.5	140.758	-34.0833	244.2	17.7237	38.51	0.185597	0.53191	15.6288	34.0613	55.1904	6.74389	16.5006	1.3351	0.0922024	0.239053	32.685	12.3
SAARIV0003-57092	17.8713	0	17.8713	0	0	3	0	3	0	140.76	-34.0839	244.2	17.7237	23.86	0.185688	0.53191	14.5483	29.6996	56.5997	6.67374	16.5006	1.37983	0.100019	0.239053	32.685	12.3
SAARIV0004-57093	6.9622	0.338482	4.62196	2.34023	0	5	0.291667	3.5	1.5	140.387	-34.2616	241.8	17.3814	3.86	0.173868	0.521081	13.0228	22.1657	71.8141	6.87389	15.6924	1.10802	0.0640491	0.219436	32.4421	8.8
SAARIV0006-57095	8.46535	0.290931	5.54455	2.92079	0	3.5	0.291667	2.5	1	140.39	-34.2636	241.8	17.3814	5.05	0.173556	0.521081	14.3384	20.2849	73.1863	6.76558	15.6924	1.30356	0.0694485	0.219436	32.4421	8.8
SAARIV0007-57096	3.51485	0.346801	2.12871	1.38614	0.19802	3.5	0.416667	2	1.5	139.927	-34.1594	260	17.356	5.94	0.182127	0.521213	12.5365	21.9704	63.1468	7.00781	15.3812	1.21109	0.0704533	0.152857	32.5796	8.3
SAARIV0008-57097	21.7327	0.11748	19.1089	2.62376	0	5.5	0.339286	3.5	2	139.925	-34.1591	260	17.356	5.45	0.182127	0.521213	12.3775	19.7524	67.8748	7.01882	15.3812	1.29029	0.0733882	0.152857	32.5796	8.3
SAARIV0009-57089	15.1485	0.244843	10.8416	4.30693	3.9604	5.5	0.183333	4.5	1	139.928	-34.1584	260	17.356	6.34	0.182109	0.521213	12.7738	23.6142	64.4243	7.06675	15.3812	1.29591	0.082569	0.152857	32.5796	8.3
SAASTP0001-53719	10.495	0.103774	9.40594	1.08911	0	8	0.125	7	1	134.999	-26.2782	38	22.0149	0	0.132403	0.830564	14.944	20.3273	60.2256	6.04196	22.5835	0.433318	0.0301536	0.674134	37.9254	0
SAASTP0002-53720	7.13578	0.0277778	6.93756	0.198216	0	4	0.25	3	1	135.016	-26.2746	34.5	22.0357	0	0.132175	0.829852	15.602	19.4511	61.4526	6.08021	22.5908	0.433735	0.027679	0.670346	37.9365	0
SAASTP0003-53721	8.51485	0.0465116	8.11881	0.39604	0	10	0.2	8	2	135.073	-26.2739	30.9	22.1363	0	0.131291	0.831581	14.8693	22.9003	62.0491	6.16848	22.7031	0.364688	0.024558	0.664618	38.0452	0
SAASTP0004-53722	6.83845	0.405797	4.06343	2.77502	0	7	0.285714	5	2	135.452	-26.0881	34.3	22.3712	0	0.120651	0.835201	14.9685	22.1817	63.1312	6.13141	23.0051	0.469753	0.0356509	0.710317	38.3283	0.1
SAASTP0005-53723	12.5743	0.417323	7.32673	5.24752	0	7	0.285714	5	2	135.424	-26.0959	34.3	22.3712	0	0.120771	0.835201	14.897	26.4764	57.356	6.13432	23.0051	0.469834	0.0333522	0.710317	38.3283	0.1
SAASTP0006-57066	9.90099	0.8	1.9802	7.92079	0	2	0.5	1	1	135.874	-26.3402	28.6	22.683	0	0.115417	0.837594	15.5379	22.6459	62.9325	6.44002	23.4908	0.457813	0.0324506	0.693496	38.7681	0.1
SAASTP0007-53724	16.286	0.829268	2.78054	13.5055	0	5	0.2	4	1	135.817	-26.355	31.2	22.5509	0	0.116303	0.833812	15.5274	16.4699	68.5833	6.40508	23.3331	0.485968	0.036262	0.689431	38.6202	0.2
SAASTP0008-53725	6.43564	0	6.43564	0	0	2	0	2	0	135.789	-26.3689	31.2	22.5509	0	0.11671	0.833812	13.6597	22.7694	62.8338	6.31918	23.3331	0.410804	0.0279802	0.689431	38.6202	0.2
SAASTP0009-53726	13.0693	0.977273	0.29703	12.7723	0	3	0.333333	2	1	135.705	-26.3503	32.2	22.5938	0	0.117237	0.838428	15.548	21.1179	66.1265	6.30134	23.3451	0.494674	0.0359025	0.685417	38.641	0.1
SAASTP0010-53727	5.25273	0.113208	4.65808	0.594648	0	3	0.333333	2	1	135.582	-26.3667	34.5	22.5396	0	0.120486	0.840211	16.0685	23.3533	61.6605	6.21629	23.2682	0.472479	0.0271263	0.685417	38.5652	0.2
SAASTP0011-53728	1.1893	0	1.1893	0	0	1	0	1	0	135.458	-26.4805	33.9	22.4162	0	0.12588	0.843055	15.672	17.4392	77.6729	6.05342	23.1437	0.445776	0.0267661	0.726587	38.4429	0
SAASTP0012-53729	5.94059	0.133333	5.14852	0.792079	0	5	0.2	4	1	135.434	-26.6228	38.5	22.1757	0	0.133638	0.829432	15.9449	19.9009	66.7786	6.13524	22.942	0.577926	0.0307954	0.715227	38.2375	0
SAASTP0013-53730	7.0297	0.169014	5.84158	1.18812	0	9	0.222222	7	2	135.307	-26.5741	35.5	22.187	0	0.133523	0.833144	15.7907	19.5846	63.7465	6.06035	22.9043	0.480489	0.0284132	0.705814	38.2092	0
SAASTP0014-57067	2.9703	0	2.9703	0	0	2	0	2	0	136.649	-27.8611	49.5	22.5571	0	0.0998203	0.826813	16.5448	22.5848	66.1185	6.3083	23.5618	0.486481	0.0291738	0.747154	38.9425	0
SAASTP0015-53715	3.86139	0.589744	1.58416	2.27723	0	9	0.444444	5	4	136.678	-27.8657	47.9	22.605	0	0.0987115	0.831927	16.9223	22.4214	70.3597	6.32541	23.6157	0.407433	0.0269797	0.769919	38.9944	0
SAASTP0016-53716	33.6634	0.579412	14.1584	19.505	0	10	0.3	7	3	136.63	-27.835	49.5	22.5571	0	0.0997542	0.826813	15.979	20.1329	69.3992	6.382	23.5618	0.458555	0.0291802	0.747154	38.9425	0
SAASTP0017-53717	37.5248	0.543536	17.1287	20.396	0	9	0.444444	5	4	136.64	-27.8398	49.5	22.5571	0	0.099237	0.826813	16.5992	21.2364	73.3367	6.31728	23.5618	0.465138	0.0272855	0.747154	38.9425	0
SAASTP0018-53718	8.71287	0.193182	7.0297	1.68317	0	13	0.153846	11	2	136.428	-28.4334	77.4	22.1523	0	0.0976583	0.81021	15.8255	23.7007	64.0824	6.44295	23.021	0.537589	0.0308222	0.659524	38.5348	0
SAASTP0019-53731	8.51485	0.395349	5.14852	3.36634	0	11	0.181818	9	2	136.481	-28.4197	75.4	22.2207	0	0.0966536	0.811402	15.7161	23.2179	66.4452	6.42329	23.1049	0.477816	0.0274029	0.679365	38.6098	0
SAASTP0020-53732	3.76238	0.526316	1.78218	1.9802	0	7	0.285714	5	2	136.459	-28.4376	77.4	22.1523	0	0.0969014	0.81021	16.2821	22.5141	68.0561	6.47604	23.021	0.464002	0.0295704	0.659524	38.5348	0
SAASTP0021-53733	5.44554	0.6	2.17822	3.26733	0.0990099	10	0.4	6	4	136.533	-28.4025	80.1	22.1761	0	0.0970634	0.80719	15.4014	24.5419	61.7875	6.46602	23.0684	0.494063	0.0315364	0.665476	38.585	0
SAASTP0022-53735	17.0297	0.30814	11.7822	5.24753	0.39604	5	0.2	4	1	134.536	-28.2056	56.6	21.645	0	0.109355	0.803241	15.5207	24.8464	54.0024	6.2922	22.2908	0.494991	0.0313464	0.607302	37.6173	0
SAASTP0023-53736	15.1485	0.176471	12.4752	2.67327	0	7	0.285714	5	2	134.585	-28.209	56.9	21.6299	0	0.10879	0.802267	15.8094	25.7729	51.3073	6.32295	22.2918	0.524532	0.0304024	0.615839	37.6079	0
SAASTP0024-53737	5.64356	0.789474	1.18812	4.45545	0	3	0.333333	2	1	134.974	-27.9941	50.3	21.9332	0	0.113206	0.817938	15.2459	22.4826	54.2569	6.33139	22.7608	0.508738	0.0342661	0.660741	38.0133	0
SAASTP0025-53734	2.9703	0.6	1.18812	1.78218	0.0990099	6	0.333333	4	2	134.971	-27.9597	55	21.7383	0	0.115519	0.805399	14.2679	21.1537	60.5582	6.32951	22.5724	0.500638	0.0313981	0.63913	37.8346	0
SAASTP0026-53738	4.35644	0.568182	1.88119	2.47525	0	5	0.4	3	2	134.892	-27.7889	59.8	21.5713	0	0.127735	0.803208	14.6192	16.2925	67.7018	5.97676	22.4251	0.522796	0.0326556	0.63913	37.6958	0
SAASTP0027-53739	4.16254	0.214286	3.27057	0.891972	0	3	0.333333	2	1	134.844	-27.7372	58.3	21.6118	0	0.125769	0.806532	15.3342	18.4292	64.6061	6.08086	22.4529	0.533055	0.0315352	0.631884	37.7317	0
SAASTP0028-53740	1.20968	0	1.20968	0	0	3	0	3	0	134.845	-27.7106	59.2	21.605	0	0.128838	0.807833	14.4156	16.9391	69.0453	5.9465	22.4584	0.50369	0.0311068	0.64529	37.7281	0
SAASTP0029-53741	6.93069	0.485714	3.56436	3.36634	0	6	0.333333	4	2	135.861	-28.0871	59.7	22.1102	0	0.117867	0.812681	14.3541	18.332	70.0821	6.25434	23.0484	0.402517	0.0317505	0.726296	38.3913	0
SAASTP0030-56935	0.0990099	0	0.0990099	0	0	1	0	1	0	139.18	-29.2902	34.7	21.3207	0	0.103435	0.791581	15.84	16.6025	69.6017	6.64177	22.6953	0.529499	0.0331518	0.677619	37.3125	0
SAASTP0031-56938	0.29703	0	0.29703	0	0	1	0	1	0	139.176	-29.277	34.7	21.3207	0	0.103097	0.791581	16.3771	19.6848	65.7676	6.7056	22.6953	0.5166	0.0357543	0.677619	37.3125	0
SAASTP0032-56939	2.37624	0.333333	1.58416	0.792079	0	5	0.4	3	2	139.182	-29.2895	34.7	21.3207	0	0.103286	0.791581	16.7716	23.3593	60.9326	6.69761	22.6953	0.531141	0.038509	0.677619	37.3125	0
SASMDD0001-53710	1.08911	0	1.08911	0	0	4	0	4	0	140.586	-34.0027	250.3	17.6001	0	0.185059	0.526409	15.2822	15.6155	78.842	7.11848	16.2629	0.867172	0.0573064	0.244824	32.5594	14.4
SASMDD0002-53711	6.55412	0.030303	6.35551	0.19861	0	8	0.125	7	1	140.593	-34.0117	250.3	17.6001	16.68	0.187235	0.526409	16.0539	17.649	75.5241	7.03582	16.2629	1.00329	0.0573503	0.244824	32.5594	14.4
SASMDD0003-57009	3.36634	0	3.36634	0	0	6	0	6	0	140.586	-33.9945	250.3	17.6001	0.1	0.183768	0.526409	15.845	14.6944	81.3277	7.18635	16.2629	0.89149	0.0572607	0.244824	32.5594	14.4
SASMDD0004-57013	14.5545	0	14.5545	0	0	3	0	3	0	140.735	-33.9968	239.7	17.7997	0	0.183657	0.539892	15.6618	21.1659	71.7007	7.04725	16.6247	0.957261	0.067109	0.239933	32.7556	13.2
SASMDD0005-53712	11.7822	0.0304952	11.5842	0.19802	0	7.5	0.133929	6.5	1	140.726	-33.9743	239.7	17.7997	0	0.188307	0.539892	15.1759	10.3	80.2164	7.17519	16.6247	0.906945	0.078887	0.239933	32.7556	13.2
SASMDD0006-53713	10.088	0.0936926	9.46645	0.621562	0	7.5	0.133929	6.5	1	140.727	-33.9727	239.7	17.7997	4.73	0.188307	0.539892	14.7694	9.59969	81.0032	7.16567	16.6247	0.928848	0.079824	0.239933	32.7556	13.2
SASMDD0008-57638	7.52475	0.171053	6.23762	1.28713	0.0990099	10	0.3	7	3	140.76	-34.0442	241.6	17.7543	27.52	0.185146	0.534081	15.0084	36.6682	53.8597	6.89891	16.5478	1.17772	0.0808454	0.239726	32.7104	12.6
SASMDD0009-57008	6.33663	0.015625	6.23762	0.0990099	0	7	0.142857	6	1	140.696	-34.0597	241.6	17.7263	0.4	0.184644	0.533845	14.5728	14.0626	79.2802	7.20111	16.4731	0.778273	0.0672651	0.240813	32.6648	12.9
SASMDD0011-56998	15.8416	0	15.8416	0	0	4	0	4	0	140.71	-34.0189	241.6	17.7263	0	0.184345	0.533845	14.7912	15.7861	77.068	7.04141	16.4731	0.816185	0.070299	0.240813	32.6648	12.9
SASMDD0012-56974	5.54455	0.0535714	5.24752	0.29703	0	6	0.166667	5	1	140.754	-34.0591	241.6	17.7543	21.19	0.184985	0.534081	15.1553	37.5668	52.3441	6.96094	16.5478	1.22128	0.0813779	0.239726	32.7104	12.6
SASMDD0013-56979	5.44554	0.0181818	5.34653	0.0990099	0	5	0.2	4	1	140.735	-34.0567	241.6	17.7543	0.1	0.18425	0.534081	15.2165	33.113	55.7015	6.82204	16.5478	1.15367	0.0705824	0.239726	32.7104	12.6
SASMDD0014-56980	8.0198	0	8.0198	0	0	3	0	3	0	140.705	-34.0378	241.6	17.7263	0	0.183843	0.533845	15.3243	20.3243	69.9317	7.00844	16.4731	0.804935	0.0612594	0.240813	32.6648	12.9
SASMDD0016-57000	2.87129	0.0689655	2.67327	0.19802	0	8	0.125	7	1	140.719	-33.9569	252.7	17.6673	16.73	0.191605	0.529369	15.194	17.2139	74.1728	7.08434	16.5206	0.967341	0.0701398	0.227924	32.63	14.3
SASMDD0017-58021	0.792079	0	0.792079	0	0	2	0	2	0	140.718	-33.9556	252.7	17.6673	0.3	0.191605	0.529369	16.0555	12.4623	82.9971	7.2009	16.5206	0.971273	0.0682849	0.227924	32.63	14.3
SASMDD0018-57010	0.29703	0	0.29703	0	0	2	0	2	0	140.576	-34.0031	250.3	17.6001	0.1	0.184205	0.526409	15.6656	13.2938	78.3082	7.0589	16.2629	0.896882	0.0604507	0.244824	32.5594	14.4
SASRIV0001-57603	14.2574	0.833333	2.37624	11.8812	0	4	0.5	2	2	140.756	-34.0378	241.6	17.7543	0	0.18541	0.534081	14.9029	34.555	57.7366	7.01202	16.5478	1.08582	0.0690296	0.239726	32.7104	12.6
SASRIV0002-57604	9.30693	0.148936	7.92079	1.38614	0	5	0.2	4	1	140.781	-34.0428	244.8	17.7656	0	0.185723	0.535933	15.1387	35.7026	55.7323	6.8176	16.6131	1.13182	0.0669343	0.238639	32.7235	12.5
SATEYB0001-56940	7.0297	0	7.0297	0	0	2	0	2	0	138.703	-34.5043	418.6	16.78	13.76	0.376032	0.36417	10.8501	15.8232	77.5314	6.82346	15.8929	0.780167	0.0840392	0.0728009	30.4642	29.2
SATEYB0002-56991	6.0396	0	6.0396	0	0	5	0	5	0	138.08	-33.489	376.7	17.5036	12.38	0.284284	0.426231	15.418	14.0055	80.3296	7.02391	16.5051	0.729561	0.0929982	0.116667	31.755	42.4
SATFLB0004-53705	4.25743	0	4.25743	0	0	1	0	1	0	138.567	-31.3277	213.4	18.5895	9.8	0.251372	0.568401	13.2646	21.6944	63.5106	6.45755	19.4702	0.726924	0.0610541	0.330035	34.7535	3.3
SATFLB0010-53714	14.1584	0	14.1584	0	0	3	0	3	0	138.033	-32.8285	487.1	16.9216	26.34	0.342796	0.394998	15.3877	19.335	67.8869	6.15321	16.5404	1.29333	0.0832769	0.134486	31.291	32.6
SATFLB0016-53547	0.891089	0.111111	0.792079	0.0990099	0	3	0.333333	2	1	139.34	-30.3435	100.1	18.3611	0.4	0.185268	0.650995	11.1459	21.9396	61.5865	6.23292	19.8767	0.675097	0.0493571	0.403623	34.0698	0
SATFLB0017-53548	0.29703	0	0.29703	0	0	2	0	2	0	139.374	-30.3318	76.6	19.3542	0	0.172002	0.725486	12.0865	15.9153	76.7336	6.12074	20.8278	0.530937	0.0380415	0.482593	34.9733	0
SATFLB0019-53550	2.57426	0	2.57426	0	0	3	0	3	0	139.233	-30.2195	116.8	17.858	2.18	0.198611	0.610488	12.1038	21.1898	56.1026	6.67826	19.3904	0.57934	0.0415116	0.387057	33.6854	0.8
SATFLB0020-53551	6.53465	0	6.53465	0	0	7	0	7	0	139.227	-30.2557	111.3	17.9083	8.22	0.191456	0.617778	12.1791	22.3248	67.3712	6.63228	19.4369	0.578683	0.0459947	0.404433	33.719	0.2
SATFLB0021-53552	0.0990099	0	0.0990099	0	0	1	0	1	0	139.22	-30.4121	135.1	17.5253	2.67	0.2361	0.585287	12.937	24.9251	64.9817	6.827	19.0022	0.694607	0.0415121	0.340088	33.35	0
SATFLB0022-53553	0.594059	0	0.594059	0	0	1	0	1	0	139.226	-30.406	135.1	17.5253	1.78	0.23222	0.585287	12.3862	12.6836	68.6333	6.44945	19.0022	0.591201	0.0408514	0.340088	33.35	0
SATFLB0023-53554	0.29703	0	0.29703	0	0	2	0	2	0	139.074	-30.5994	141.9	18.5941	0	0.177672	0.662634	12.0899	23.4273	63.59	6.57357	19.959	0.615911	0.0385976	0.382738	34.4129	0.9
SATFLB0024-53555	15.0644	0.0460526	14.3707	0.693756	0	7	0.285714	5	2	138.58	-30.7609	170.4	18.3306	0	0.189617	0.601187	12.1962	20.1112	65.2394	6.39922	19.6049	0.610296	0.0499871	0.346081	34.3663	1.6
SATFLB0025-53556	11.6832	0.313559	8.0198	3.66337	0	10	0.3	7	3	138.633	-30.785	221.6	17.2464	10.3	0.208084	0.527802	12.425	18.6903	60.1231	6.44685	18.4998	0.611032	0.0451175	0.288145	33.375	1.9
SATFLB0028-56995	2.37624	0	2.37624	0	0	2	0	2	0	138.393	-33.5531	478.4	16.4617	3.47	0.322249	0.383897	13.794	21.7851	66.0222	6.72858	15.3843	0.986308	0.0908431	0.0707755	31.605	46.7
SATSTP0001-53557	3.56436	0.194444	2.87129	0.693069	0	4	0.25	3	1	139.436	-30.5617	82	20.1568	0	0.133239	0.778406	10.8763	22.8214	62.1413	6.59099	21.4488	0.505079	0.040746	0.576984	35.7027	0.6
SATSTP0002-53558	8.41584	0.0823529	7.72277	0.693069	0	5	0.2	4	1	139.547	-30.6563	84.8	20.405	0	0.122549	0.807065	12.9195	21.7426	64.8261	6.35866	21.6067	0.525023	0.0363563	0.687984	35.8954	3.4
SATSTP0003-53511	1.9802	0.8	0.39604	1.58416	0	4	0.5	2	2	138.849	-29.7553	54.4	20.5956	0	0.114674	0.784969	14.1288	21.7682	61.1638	6.71541	21.9067	0.513418	0.0341416	0.710811	36.6363	4.3
SATSTP0004-53512	3.56436	0	3.56436	0	0	5	0	5	0	138.832	-29.7915	53.4	20.5509	0	0.114813	0.789972	14.6181	28.2947	57.2836	6.58844	21.8639	0.493499	0.0380387	0.775676	36.5667	4.9
SATSTP0005-53513	2.9703	0.0333333	2.87129	0.0990099	0	5	0.2	4	1	138.849	-29.4566	55.3	20.867	0	0.109072	0.763205	15.5806	15.1104	76.3063	6.40784	22.1551	0.497594	0.0357264	0.637585	37.0442	0.2
SATSTP0006-53514	1.58416	0	1.58416	0	0	3	0	3	0	138.817	-29.5305	54.7	20.9031	1.29	0.107926	0.774255	15.219	18.5247	68.6868	6.74746	22.1669	0.484578	0.0345733	0.69812	37.0642	1.6
SATSTP0008-53516	2.87129	0.37931	1.78218	1.08911	0	6	0.5	3	3	138.881	-29.3879	53.3	20.8759	0	0.110261	0.760952	14.7151	26.7356	57.0126	6.83018	22.1833	0.493396	0.0344372	0.643537	37.0423	0
VCAMDD0002-56990	3.16832	0	3.16832	0	12.7723	3	0	3	0	141.651	-34.9823	320.3	16.8509	6.83	0.221709	0.489297	9.65735	16.1353	74.5013	7.25249	15.4469	0.523076	0.0599841	0.168161	32.3908	17.2
VCAMDD0003-57012	1.38614	0	1.38614	0	0	2	0	2	0	141.728	-34.9983	338.7	16.7898	6.93	0.22705	0.482749	7.64067	12.0202	79.0255	7.18078	15.4357	0.490851	0.0466891	0.179185	32.2967	18.3
WAACOO0007-53440	0.0990099	0	0.0990099	0	0	1	0	1	0	119.808	-31.6067	307.9	17.7822	0.89	0.216473	0.528988	13.1597	21.5865	74.2664	6.23801	16.8186	0.981121	0.050345	0.19504	33.6029	3.3
WAACOO0008-53442	0.19802	0	0.19802	0	0	2	0	2	0	119.792	-31.6095	307.9	17.7822	23.27	0.21724	0.528988	13.0446	20.5262	73.8121	6.00298	16.8186	1.15212	0.0533719	0.19504	33.6029	3.3
WAACOO0009-53443	12.2772	0.895161	1.28713	10.9901	0.594059	6	0.166667	5	1	120.326	-31.2391	255	18.2489	0	0.203645	0.585124	14.3775	16.3726	77.6717	6.04027	17.4941	0.903577	0.045896	0.234921	33.8633	4
WAACOO0010-53441	0.594059	0	0.594059	0	0	2	0	2	0	120.33	-31.2318	255	18.2489	0.89	0.204059	0.585124	13.5631	16.1741	72.0015	5.92629	17.4941	0.913354	0.045736	0.234921	33.8633	4
WAACOO0011-53439	1.78218	0.0555556	1.68317	0.0990099	3.76238	3	0.333333	2	1	120.343	-31.2528	249.3	18.2825	2.18	0.20248	0.587984	13.8428	23.0615	67.6934	6.67875	17.5024	0.902085	0.0492253	0.234921	33.8575	3.7
WAACOO0012-53462	7.92079	0.5625	3.46535	4.45545	0	8	0.125	7	1	120.332	-31.2374	255	18.2489	22.97	0.203431	0.585124	14.0169	14.4712	76.7547	6.07084	17.4941	0.852527	0.0419794	0.234921	33.8633	4
WAACOO0020-53450	10.198	0.0582524	9.60396	0.594059	0	7	0.142857	6	1	120.655	-30.192	232.3	19.2269	14.55	0.198429	0.667619	14.5181	19.978	73.9794	5.75228	19.3573	0.85636	0.0397416	0.444593	34.9079	14.3
WAACOO0021-53456	12.3762	0.008	12.2772	0.0990099	0	10	0.1	9	1	120.651	-30.1923	232.3	19.2269	10.69	0.198654	0.667619	14.3082	19.2693	76.5766	5.70572	19.3573	0.909409	0.0339313	0.444593	34.9079	14.3
WAACOO0022-53453	0.19802	0	0.19802	0	0.0990099	1	0	1	0	120.633	-30.1953	242	19.0504	35.84	0.200314	0.661041	14.2983	17.4716	75.0929	5.89702	19.1957	0.899713	0.0388734	0.438013	34.7865	14.7
WAACOO0023-53448	8.61386	0.275862	6.23762	2.37624	0	8	0.25	6	2	120.641	-30.1928	232.3	19.2269	18.71	0.199579	0.667619	14.2507	17.0989	74.8926	5.77654	19.3573	0.908193	0.0393342	0.444593	34.9079	14.3
WAACOO0025-53452	29.1089	0.489796	14.8515	14.2574	0	10	0.2	8	2	120.599	-30.1951	242	19.0504	0	0.204394	0.661041	14.6147	21.85	68.9782	5.79488	19.1957	0.727616	0.0374454	0.438013	34.7865	14.7
WAACOO0030-56958	21.2871	0.130233	18.5149	2.77228	0	8	0.375	5	3	126.263	-32.0122	128	17.3283	0	0.235952	0.550577	14.1336	22.0157	65.4052	6.84142	15.4441	0.98092	0.0710837	0.0436424	28.2392	4.7
WAAGAS0001-58420	0.19802	0	0.19802	0	0	2	0	2	0	120.56	-23.4091	184.5	24.1042	0.99	0.159838	0.877634	14.5914	13.9323	79.8595	5.47685	24.781	0.58426	0.0307046	0.775496	39.2617	14.8
WAAGES0003-58025	4.15842	0	4.15842	0	0	4	0	4	0	114.692	-27.6054	357.7	20.4819	6.34	0.203823	0.526229	15.0971	11.4108	85.3431	5.39448	19.0722	0.701674	0.039873	0.193502	34.6238	1.8
WAAGVD0001-56960	2.17822	0	2.17822	0	0	5	0	5	0	125.13	-29.6693	87.7	20.0241	2.57	0.120791	0.783143	15.1851	18.6718	71.522	6.12325	19.0851	0.617116	0.0394173	0.729787	35.6246	4.1
WAAHAM0001-56964	14.3564	0	14.3564	0	0	2	0	2	0	128.285	-31.9848	205.4	17.9084	0	0.270328	0.512418	11.9921	11.8816	76.2085	6.63837	16.3804	0.658969	0.0558786	0.039666	27.4029	1.5
WAAHAM0002-56941	12.3762	0.52	5.94059	6.43564	0	5	0.2	4	1	128.237	-31.8883	199.6	17.9973	0	0.251163	0.534206	13.3051	21.7213	68.5268	6.65096	16.4227	0.896121	0.0620212	0.0524306	27.8381	1.2
WAAHAM0003-56959	1.88119	0.210526	1.48515	0.39604	0	3	0.333333	2	1	128.288	-31.7691	204.5	17.6336	0	0.248426	0.507418	13.8066	21.4777	65.4135	6.62606	16.0502	1.02863	0.0690923	0.0440972	27.7781	1.2
WAAHAM0004-56942	18.3168	0.189189	14.8515	3.46535	0	7	0.285714	5	2	127.274	-31.9524	155.7	17.8364	0	0.238679	0.552904	13.2567	19.8788	74.3171	6.78812	16.0884	0.934032	0.0609211	0.0771329	28.3306	1.6
WAAHAM0005-56961	14.5545	0	14.5545	0	0	4	0	4	0	127.44	-32.2259	191.8	17.6194	0	0.274027	0.491589	NA	NA	NA	NA	15.9888	NA	NA	0.0170635	27.185	2.9
WAAHAM0006-56944	1.48515	0	1.48515	0	0	1	0	1	0	126.302	-32.2191	145.8	17.3708	35.94	0.273213	0.523864	12.4307	8.18141	82.4469	6.68201	15.561	1.22619	0.0774223	0.0233135	27.206	5
WAALSD0001-53569	0.0990099	0	0.0990099	0	0	1	0	1	0	120.724	-25.0966	158	21.7982	0	0.152129	0.833177	13.6394	10.6053	86.1131	5.15562	23.0184	0.6919	0.0237651	0.726849	37.8706	14
WAAMAL0001-56962	0.0990099	0	0.0990099	0	0	1	0	1	0	126.279	-32.0631	135.7	17.2481	5.94	0.247914	0.537226	14.2838	19.9413	74.2855	6.67492	15.3755	1.06993	0.0695787	0.0323165	27.9871	4.7
WAAMUR0001-58498	0.19802	0	0.19802	0	0	2	0	2	0	121.014	-28.0651	140.6	20.9638	8.02	0.172553	0.729248	14.4912	14.2358	81.534	5.56914	22.5073	0.672066	0.0299717	0.565203	37.0219	2
WAANUL0001-56966	28.6139	0.771626	6.53465	22.0792	0	7	0.142857	6	1	125.87	-31.7341	122.3	17.6903	0	0.190031	0.616685	15.1298	22.5391	65.16	6.24238	15.6794	0.825472	0.0581114	0.13357	30.1421	5.2
WAANUL0002-56945	10.099	0.0196078	9.90099	0.19802	0	6	0.166667	5	1	125.861	-31.6991	120.9	17.7586	0	0.186812	0.626773	15.2747	19.8616	74.6963	6.16349	15.7473	0.779846	0.0550199	0.145272	30.356	5.1
WAANUL0003-56946	11.8812	0	11.8812	0	0	8	0	8	0	125.316	-29.7188	83.5	20.0509	7.62	0.119376	0.791781	14.8673	17.3236	71.2738	5.90719	19.0069	0.662192	0.0405933	0.754815	35.614	3.8
WAANUL0004-56967	12.8713	0	12.8713	0	0	4	0	4	0	127.072	-29.4734	66.6	19.8165	2.97	0.104099	0.793566	14.4155	11.6855	83.6532	5.75297	18.4988	0.752332	0.0411333	0.75935	35.4019	1.4
WAANUL0005-56931	3.46535	0	3.46535	0	0	2	0	2	0	127.69	-30.0123	76.8	19.1676	0.1	0.103844	0.762312	14.6196	18.4984	72.6003	6.05664	17.4943	0.769123	0.0460937	0.555128	34.4335	0
WAANUL0006-56929	4.15842	0.857143	0.594059	3.56436	0	2	0.5	1	1	127.731	-30.0256	79.1	19.1018	0	0.105992	0.757717	13.9777	19.3705	73.3647	5.90794	17.3986	0.666835	0.0407002	0.565812	34.3215	0
WAANUL0007-56932	1.28713	0.538462	0.594059	0.693069	0	3	0.333333	2	1	127.79	-30.0355	79.7	19.1269	0	0.104467	0.759039	14.2769	20.0612	71.2206	6.10245	17.4088	0.669172	0.0408455	0.567949	34.3513	0
WAANUL0008-56933	6.73267	0.985294	0.0990099	6.63366	0	2	0.5	1	1	127.916	-30.0723	82.5	19.0961	0	0.104399	0.754473	14.5187	19.1644	70.4709	6.05501	17.3341	0.705828	0.0484965	0.542735	34.27	0
WAANUL0009-56934	16.6337	0.571429	7.12871	9.50495	0	6	0.166667	5	1	127.069	-29.6561	69.1	19.5993	0	0.105753	0.785716	14.7813	10.6809	81.3665	5.60111	18.1994	0.903471	0.0438508	0.75122	35.0998	1.4
WAAPIL0001-57619	3.56436	0	3.56436	0	0	5	0	5	0	118.282	-22.6008	284.1	24.6129	2.67	0.240365	0.877439	14.3399	20.5956	68.6425	5.37063	24.3055	0.677277	0.0337362	0.784648	38.635	24.2
WAAPIL0008-57605	0.0990099	0	0.0990099	0	0	1	0	1	0	117.705	-21.6629	304.3	26.0504	0	0.228269	0.964944	15.0533	31.7637	57.4544	6.39034	25.1427	0.579301	0.0430255	0.866121	38.8144	8.8
WAAPIL0010-57607	0.495049	0	0.495049	0	0	1	0	1	0	117.979	-21.857	282.9	26.4282	0.99	0.223084	0.968843	14.9959	18.5617	73.8783	5.35552	25.589	0.636623	0.0391058	0.854613	39.3379	11.4
WAAPIL0011-57608	1.68317	0	1.68317	0	0	7	0	7	0	117.999	-21.8919	283.5	26.4713	0	0.219995	0.968262	13.186	26.0163	63.3787	5.82503	25.6504	0.613599	0.0425099	0.860863	39.4285	13
WAAPIL0014-57611	0.594059	0	0.594059	0	0	3	0	3	0	118.226	-22.6359	285.9	24.6172	14.75	0.233821	0.878386	14.1161	19.5778	71.6103	5.66291	24.3414	0.431315	0.036761	0.78688	38.7221	24.3
WAAPIL0019-57614	1.28713	0	1.28713	0	0	4	0	4	0	119.013	-22.3029	187.7	26.0416	0.1	0.199456	0.956447	14.6225	20.3672	70.7358	5.52846	25.4355	0.7687	0.0370605	0.782093	39.8512	13.3
WAAPIL0021-58034	0.0990099	0	0.0990099	0	0	1	0	1	0	117.116	-21.6064	364.5	26.5148	0	0.215335	0.977529	14.8214	24.1847	64.5313	6.12606	25.4169	0.669045	0.043265	0.849752	39.4985	8.8
WAAPIL0024-58040	1.18812	0.25	0.891089	0.29703	0	4	0.25	3	1	119.085	-22.4671	191.9	25.9633	4.85	0.193818	0.954398	14.5704	17.92	75.0618	5.58807	25.5024	0.589078	0.0345865	0.7875	39.9862	11.7
WAAPIL0025-58043	1.48515	0	1.48515	0	0	3	0	3	0	119.709	-22.7082	175.4	25.477	32.87	0.16869	0.936026	12.5006	18.9856	75.0834	5.87744	25.4404	0.619317	0.0383332	0.773264	40.2138	5.4
WAAPIL0026-58044	9.0099	0.010989	8.91089	0.0990099	0	5	0.2	4	1	119.631	-22.7669	176.6	25.4698	0.2	0.172517	0.935308	12.348	18.4816	73.3002	5.74424	25.4373	0.593128	0.0397707	0.771181	40.2315	4.5
WAAPIL0028-58042	0.792079	0	0.792079	0	0	3	0	3	0	119.84	-22.6766	167	25.4908	2.57	0.165145	0.936864	13.402	13.3936	80.4142	5.83521	25.4518	0.677036	0.0388223	0.770833	40.189	4.8
WAAPIL0029-58045	0.39604	0	0.39604	0	0	1	0	1	0	119.918	-22.6619	157.8	25.4325	18.42	0.164087	0.93658	13.4008	24.5624	68.7973	6.08802	25.4282	0.671409	0.0415438	0.773214	40.14	3.3
WAAPIL0030-58057	0.29703	0	0.29703	0	0	1	0	1	0	119.632	-23.3147	180.4	24.3268	0	0.181781	0.866104	14.2715	16.5247	74.63	5.3719	24.9384	0.472665	0.0310397	0.759821	39.0958	3.7
WAAPIL0033-58417	2.37624	0.0833333	2.17822	0.19802	0	4	0.25	3	1	119.202	-23.214	177.4	23.8721	1.88	0.20113	0.853513	13.9842	19.6334	70.5247	5.32858	24.3163	0.760558	0.0291398	0.752827	38.7427	0.5
WAGCOO0001-53613	0.495049	0	0.495049	0	2.9703	5	0	5	0	120.643	-30.4361	240.5	18.6661	22.87	0.209424	0.633589	14.3346	16.8724	77.868	5.47957	18.5657	0.927825	0.0438147	0.377943	34.2277	13.4
WAGCOO0004-53615	21.5842	0	21.5842	0	0.594059	8	0	8	0	120.806	-30.4653	218.6	19.0879	0	0.197171	0.650184	14.7644	18.4504	74.3315	6.04152	18.9476	0.888901	0.034042	0.447214	34.4762	12.3

## Sheet: Cleomaceae
Plot Name-visit code	Total_Cleomaceae_c3_and_c4_cover	proportional_Cleomaceae_c4_cover	Cleomaceae_C3_species_cover (%)	Cleomaceae_C4_species_cover (%)	Total_C3_C4_Cleomaceae_richness	proportional_Cleomaceae_c4_richness	Cleomaceae_C3_richness	Cleomaceae_C4_richness	Plot longitude	Plot latitude	MAP	MAT	Tree_cover_percent	mean_aridity_index	Seasonal Water Availability (SWA)	AWC (%)	soil clay content (%)	soil sand content (%)	pH	mean_Jan_min_temperature ©	percent_organic_carbon	percent_nitrogen	proportion_C4_favoured_months (crossover_temperature_model)	mean_Jan_max_temp ©	Jan_precip
NTAMGD0003-58431	0.0990099	0	0.0990099	0	1	0	1	0	133.439	-17.3582	405.7	26.7015	4.06	0.30058	1	15.656	21.6064	70.0325	5.58735	24.1945	0.617621	0.0486398	0.983507	37.0852	23.5
NTTSTU0001-53585	0.0990099	0	0.0990099	0	1	0	1	0	133.271	-16.6302	519.6	26.3813	40.4	0.348226	1	15.435	33.3748	51.9626	5.51295	23.6571	0.700315	0.0515653	0.987649	35.9683	70.8
QDAMGD0027-56936	0.0990099	0	0.0990099	0	1	0	1	0	138.175	-20.0695	148.9	25.5753	0	0.21818	0.98804	16.0581	24.0574	62.6605	6.00955	24.4931	0.52986	0.0339866	0.949355	37.4554	8.2
QDAMII0001-53504	0.0990099	0	0.0990099	0	1	0	1	0	140.221	-19.5079	379.6	26.5163	0.59	0.308143	0.996295	15.9088	22.2685	60.714	5.99391	25.0133	0.647111	0.0462025	0.967857	36.3098	47.1
QDASSD0012-57632	0.0990099	0	0.0990099	0	1	0	1	0	138.252	-23.3445	153.6	23.8912	0	0.127113	0.921406	16.6627	17.6585	70.5109	5.98707	24.3212	0.439038	0.0345272	0.799841	38.8748	0
QDASSD0014-57634	0.0990099	0	0.0990099	0	1	0	1	0	138.167	-23.1758	148.4	23.8887	0	0.131178	0.924691	16.3657	23.1567	63.3564	5.91174	24.2355	0.517917	0.032336	0.811542	38.8177	0
QDASSD0015-56924	0.0990099	0	0.0990099	0	1	0	1	0	138.193	-23.1881	150.8	23.8874	0	0.131327	0.92389	16.2175	9.72557	87.1591	5.42663	24.2527	0.589481	0.0264908	0.808095	38.8208	0
WAAGSD0001-58509	0.0990099	0	0.0990099	0	1	0	1	0	121.474	-19.8125	410.3	27.0561	0	0.26478	1	15.5251	6.63982	92.315	5.09134	25.9022	0.59925	0.0390721	0.950843	36.6873	27.2
WAAPIL0001-57619	0.0990099	0	0.0990099	0	1	0	1	0	118.282	-22.6008	284.1	24.6129	2.67	0.240365	0.877439	14.3399	20.5956	68.6425	5.37063	24.3055	0.677277	0.0337362	0.784648	38.635	24.2
WAAPIL0009-57606	0.0990099	0	0.0990099	0	1	0	1	0	117.824	-21.8728	298.5	26.4926	1.98	0.217788	0.973097	13.0244	29.3641	60.9167	5.86325	25.629	0.669697	0.0391684	0.861558	39.4727	9.1
QDASSD0010-56919	0.099108	0	0.099108	0	1	0	1	0	138	-23.731	121.7	23.9484	0.89	0.115057	0.917161	16.8824	16.4432	76.0453	5.85958	24.5192	0.495512	0.0409133	0.800912	39.2196	0.2
NTTDMR0002-53581	0.19802	0	0.19802	0	1	0	1	0	133.635	-18.0725	229.5	26.6726	3.76	0.255345	0.998544	15.5975	12.8218	79.0915	5.30389	24.6086	0.509828	0.047433	0.983135	37.3448	10.9
QDASSD0011-57631	0.19802	0	0.19802	0	1	0	1	0	138.226	-23.2366	148.3	23.9771	0	0.129634	0.924495	15.1704	15.6011	76.5388	5.28941	24.3606	0.52261	0.0337043	0.808836	38.904	0
NTTDMR0003-53583	0.29703	0	0.29703	0	1	0	1	0	133.667	-18.072	229.5	26.6726	2.08	0.256145	0.998544	15.8566	13.4626	75.9792	5.342	24.6086	0.55784	0.0413751	0.983135	37.3448	10.9
WAAPIL0004-57085	0.29703	0	0.29703	0	1	0	1	0	117.17	-21.3949	368.3	26.2303	0	0.219018	0.975455	14.7788	29.2844	59.9167	5.52072	25.1829	0.584541	0.0410756	0.858085	38.745	9.5
QDASSD0013-57633	0.39604	0	0.39604	0	1	0	1	0	138.226	-23.2942	151.3	23.9397	0	0.129641	0.923346	16.2383	12.7412	78.9978	5.49289	24.3496	0.531042	0.030818	0.808836	38.8938	0
NTTMGD0001-53521	0.495049	0	0.495049	0	1	0	1	0	133.424	-17.283	388.6	26.7262	1.49	0.295894	1	16.1963	41.7074	38.1239	6.3816	24.1945	0.539923	0.0454872	0.982639	36.9967	33.6
QDASSD0015-57635	0.693069	0	0.693069	0	1	0	1	0	138.193	-23.1881	150.8	23.8874	0.2	0.131327	0.92389	16.2175	9.72557	87.1591	5.42663	24.2527	0.589481	0.0264908	0.808095	38.8208	0
NTAMGD0001-53520	1.48515	0	1.48515	0	1	0	1	0	137.327	-20.023	141	25.582	7.92	0.201165	0.984512	16.3407	39.5303	51.9241	6.60709	24.4331	0.559778	0.0400007	0.952976	37.7063	2.4
NTAMGD0002-53466	2.17822	0	2.17822	0	1	0	1	0	137.326	-20.0246	141	25.582	0	0.201165	0.984512	16.9138	45.9116	41.5121	6.94062	24.4331	0.536346	0.0421559	0.952976	37.7063	2.4
QDAMGD0028-56937	4.75247	0	4.75247	0	1	0	1	0	138.099	-19.9491	155.8	25.7102	0	0.219435	0.990302	16.2142	27.1221	59.1	6.50327	24.5861	0.614614	0.0417402	0.949851	37.5425	7.7
WAAPIL0024-58040	0.0990099	1	0	0.0990099	1	1	0	1	119.085	-22.4671	191.9	25.9633	4.85	0.193818	0.954398	14.5704	17.92	75.0618	5.58807	25.5024	0.589078	0.0345865	0.7875	39.9862	11.7

## Sheet: Cyperaceae
Plot Name-visit code	Total_Cyperaceae_c3_and_c4_cover	proportional_Cyperaceae_c4_cover	Cyperaceae_C3_species_cover (%)	Cyperaceae_C4_species_cover (%)	Unknown_Cyperaceae_species_cover	Total_C3_C4_Cyperaceae_richness	proportional_Cyperaceae_c4_richness	Cyperaceae_C3_richness	Cyperaceae_C4_richness	Plot longitude	Plot latitude	MAP	MAT	Tree_cover_percent	mean_aridity_index	Seasonal Water Availability (SWA)	AWC (%)	soil clay content (%)	soil sand content (%)	pH	mean_Jan_min_temperature ©	percent_organic_carbon	percent_nitrogen	proportion_C4_favoured_months (crossover_temperature_model)	mean_Jan_max_temp ©	Jan_precip
NTASSD0016-53566	0.19802	1	0	0.19802	0	1	1	0	1	135.508	-25.1101	55.2	22.7164	0	0.119208	0.864337	15.9519	18.8118	69.8243	5.94185	23.2896	0.456515	0.0244844	0.709578	38.544	0
QDASSD0015-56924	5.59406	1	0	5.59406	0	1	1	0	1	138.193	-23.1881	150.8	23.8874	0	0.131327	0.92389	16.2175	9.72557	87.1591	5.42663	24.2527	0.589481	0.0264908	0.808095	38.8208	0
QDASSD0006-57626	0.19802	1	0	0.19802	0	1	1	0	1	138.098	-23.8795	126.5	23.9702	0	0.112874	0.914964	16.1889	10.3418	84.244	5.43167	24.5751	0.62351	0.0269298	0.796353	39.2546	0
SAASTP0017-53717	0.39604	0	0.39604	0	0	1	0	1	0	136.64	-27.8398	49.5	22.5571	0	0.099237	0.826813	16.5992	21.2364	73.3367	6.31728	23.5618	0.465138	0.0272855	0.747154	38.9425	0
SAASTP0016-53716	0.693069	0	0.693069	0	0	1	0	1	0	136.63	-27.835	49.5	22.5571	0	0.0997542	0.826813	15.979	20.1329	69.3992	6.382	23.5618	0.458555	0.0291802	0.747154	38.9425	0
SAASTP0020-53732	0.495049	1	0	0.495049	0	1	1	0	1	136.459	-28.4376	77.4	22.1523	0	0.0969014	0.81021	16.2821	22.5141	68.0561	6.47604	23.021	0.464002	0.0295704	0.659524	38.5348	0
NTAFIN0025-53645	1.48515	1	0	1.48515	0	1	1	0	1	133.676	-24.8184	89.1	21.925	0	0.135122	0.846724	14.8815	13.729	74.5875	5.61971	22.4271	0.42673	0.0296532	0.693896	37.5469	0
QDASSD0002-57622	0.19802	1	0	0.19802	0	1	1	0	1	138.39	-23.8277	169	24.0866	0	0.113323	0.918546	17.2353	20.3446	69.5349	5.73484	24.6757	0.460446	0.0299648	0.777672	39.2408	0
SAASTP0023-53736	0.19802	0	0.19802	0	0	1	0	1	0	134.585	-28.209	56.9	21.6299	0	0.10879	0.802267	15.8094	25.7729	51.3073	6.32295	22.2918	0.524532	0.0304024	0.615839	37.6079	0
QDASSD0013-57633	1.58416	1	0	1.58416	0	1	1	0	1	138.226	-23.2942	151.3	23.9397	0	0.129641	0.923346	16.2383	12.7412	78.9978	5.49289	24.3496	0.531042	0.030818	0.808836	38.8938	0
QDASSD0003-56912	0.247329	1	0	0.247329	0	1	1	0	1	138.407	-23.8316	167.4	24.1014	0	0.113214	0.918089	16.7604	13.2333	80.4667	5.68675	24.708	0.442259	0.0312103	0.778042	39.2783	0
SAASTP0022-53735	0.0990099	0	0.0990099	0	0	1	0	1	0	134.536	-28.2056	56.6	21.645	0	0.109355	0.803241	15.5207	24.8464	54.0024	6.2922	22.2908	0.494991	0.0313464	0.607302	37.6173	0
QDASSD0014-56923	5.49505	1	0	5.49505	0	1	1	0	1	138.167	-23.1758	148.4	23.8887	0	0.131178	0.924691	16.3657	23.1567	63.3564	5.91174	24.2355	0.517917	0.032336	0.811542	38.8177	0
QDASSD0004-57624	0.792079	1	0	0.792079	0	1	1	0	1	138.434	-23.6801	174.3	24.1106	0	0.116742	0.9198	17.1952	11.052	78.7661	5.5254	24.6612	0.484577	0.0336272	0.772116	39.1877	0
QDASSD0011-57631	1.48515	1	0	1.48515	0	1	1	0	1	138.226	-23.2366	148.3	23.9771	0	0.129634	0.924495	15.1704	15.6011	76.5388	5.28941	24.3606	0.52261	0.0337043	0.808836	38.904	0
NTAFIN0030-53748	3.66337	1	0	3.66337	0	1	1	0	1	133.781	-25.9481	63.3	21.2573	0	0.146833	0.807337	15.599	17.4427	74.9614	6.003	21.9318	0.508366	0.0275258	0.604078	37.129	0.1
NTAFIN0031-53749	0.0990099	1	0	0.0990099	0	1	1	0	1	133.897	-25.8999	62.5	21.378	0	0.146356	0.807727	15.8676	15.4747	69.1787	5.78125	22.0261	0.464996	0.0310931	0.598632	37.2427	0.1
NTAFIN0029-53747	0.594059	1	0	0.594059	0	1	1	0	1	133.438	-25.7375	61.2	21.1687	0	0.152449	0.806691	15.4739	14.0285	80.6906	6.32877	21.8767	0.49148	0.0281678	0.599468	36.9552	0.2
NTAFIN0028-53746	0.29703	1	0	0.29703	0	1	1	0	1	133.393	-25.7699	60.6	21.2176	0	0.153348	0.80648	15.1711	17.5849	73.7355	6.31777	21.9247	0.494731	0.0282106	0.624457	36.9952	0.2
SAASTP0007-53724	0.297915	1	0	0.297915	0	1	1	0	1	135.817	-26.355	31.2	22.5509	0	0.116303	0.833812	15.5274	16.4699	68.5833	6.40508	23.3331	0.485968	0.036262	0.689431	38.6202	0.2
NTAFIN0012-53632	5.0495	1	0	5.0495	0	1	1	0	1	133.142	-24.5692	149.2	21.9366	0	0.142498	0.854925	15.1929	14.1505	76.1178	5.7138	22.4088	0.419643	0.0269991	0.719979	37.4379	0.4
WAAPIL0032-58416	2.87129	1	0	2.87129	0	1	1	0	1	119.238	-23.1857	177.4	23.8721	0	0.201473	0.853513	14.2592	18.1461	74.7716	5.73814	24.3163	0.438525	0.0361969	0.752827	38.7427	0.5
WAAGES0001-58023	1.58416	0	1.58416	0	0	2	0	2	0	114.529	-27.5238	353.9	20.5967	0	0.219204	NA	13.6522	5.70543	91.6268	5.49891	19.1555	0.59657	0.0464475	0.193502	34.3146	2
NTAMGD0002-53466	2.37624	1	0	2.37624	0	3	1	0	3	137.326	-20.0246	141	25.582	0	0.201165	0.984512	16.9138	45.9116	41.5121	6.94062	24.4331	0.536346	0.0421559	0.952976	37.7063	2.4
NTAFIN0001-53519	1.68317	1	0	1.68317	0	1	1	0	1	133.468	-24.1243	155.8	21.3154	0	0.158348	0.846399	15.3931	10.4699	80.633	5.98192	21.7457	0.489716	0.0309212	0.739809	36.679	2.7
QDACHC0005-53522	0.39604	1	0	0.39604	0	1	1	0	1	141.072	-23.7217	175.3	24.6953	0	0.145999	0.94668	17.7192	42.1166	42.106	6.97312	25.0388	0.441814	0.0345722	0.871825	38.8663	2.7
QDACHC0006-53469	0.39604	1	0	0.39604	0	1	1	0	1	141.133	-23.7695	190.1	24.5745	0	0.146426	0.946168	17.4153	37.8944	48.8236	6.91768	24.9333	0.568713	0.0376922	0.843566	38.7779	2.8
WAAAVW0002-58518	1.08911	0	1.08911	0	0	4	0	4	0	118.905	-31.8458	335.6	17.2801	0	0.232509	0.428943	10.5114	9.84356	86.9672	5.22711	16.1792	0.908895	0.0498074	0.1625	33.4606	3.4
WAAAVW0001-58517	3.16832	0	3.16832	0	0	5	0	5	0	118.944	-31.9022	325.5	17.3933	0	0.227507	0.436723	11.8943	9.65858	87.4991	5.2471	16.2267	0.871586	0.0489492	0.171232	33.5575	3.9
WAACOO0009-53443	0.29703	0	0.29703	0	0	1	0	1	0	120.326	-31.2391	255	18.2489	0	0.203645	0.585124	14.3775	16.3726	77.6717	6.04027	17.4941	0.903577	0.045896	0.234921	33.8633	4
WAACOO0016-53459	3.16832	0	3.16832	0	0	5	0	5	0	120.308	-31.2032	264.5	18.0488	0	0.210055	0.571192	13.6856	11.5899	81.8887	5.37877	17.348	0.762569	0.0432389	0.217436	33.7027	4.6
WAACOO0018-53461	14.5545	0	14.5545	0	0	4	0	4	0	120.318	-31.1956	264.5	18.0488	0	0.20945	0.571192	13.3154	15.0811	76.8655	5.49922	17.348	0.8123	0.0433456	0.217436	33.7027	4.6
WAACOO0017-53460	8.21782	0	8.21782	0	0	4	0	4	0	120.305	-31.1696	264.5	18.0488	0	0.207575	0.571192	13.3612	16.211	74.9106	5.38145	17.348	0.789815	0.0496706	0.217436	33.7027	4.6
WAACOO0019-53463	6.33663	0	6.33663	0	0	7	0	7	0	120.265	-31.2071	269.2	18.0103	0	0.211588	0.568559	13.7449	18.6391	75.8068	5.75977	17.329	0.814697	0.0378656	0.220238	33.7071	4.7
WAAMAL0003-58522	3.86139	0	3.86139	0	0	3	0	3	0	119.158	-32.8746	363.3	16.7205	0	0.237459	0.411167	11.4133	9.07516	85.6445	5.73537	14.73	0.901462	0.0651075	0.0764468	31.7015	4.8
QDAMGD0009-53494	0.39604	1	0	0.39604	0	1	1	0	1	143.337	-24.0942	138.3	24.0563	0	0.229193	0.938981	18.6151	44.6056	40.1923	7.11884	24.2139	0.608728	0.0503155	0.781961	38.0048	4.9
QDAMGD0022-53501	0.29703	1	0	0.29703	0	1	1	0	1	141.287	-22.3687	181.8	24.7206	0	0.174635	0.966284	17.4845	36.0388	47.711	6.61642	24.3235	0.469982	0.0356491	0.894196	37.8748	5.3
QDAMGD0028-56937	0.19802	1	0	0.19802	0	1	1	0	1	138.099	-19.9491	155.8	25.7102	0	0.219435	0.990302	16.2142	27.1221	59.1	6.50327	24.5861	0.614614	0.0417402	0.949851	37.5425	7.7
QDAMGD0027-56936	0.19802	1	0	0.19802	0	1	1	0	1	138.175	-20.0695	148.9	25.5753	0	0.21818	0.98804	16.0581	24.0574	62.6605	6.00955	24.4931	0.52986	0.0339866	0.949355	37.4554	8.2
WAACOO0032-58511	2.47525	0	2.47525	0	0	3	0	3	0	120.315	-30.7885	250.8	18.5715	0	0.202877	0.609757	13.97	14.0695	78.0169	5.39359	18.2371	0.806816	0.0360669	0.318948	34.3098	8.4
WAAPIL0008-57605	0.891089	1	0	0.891089	0	1	1	0	1	117.705	-21.6629	304.3	26.0504	0	0.228269	0.964944	15.0533	31.7637	57.4544	6.39034	25.1427	0.579301	0.0430255	0.866121	38.8144	8.8
WAACOO0031-58512	0.39604	0	0.39604	0	0	2	0	2	0	120.257	-30.6853	265	18.4204	0	0.211013	0.60376	13.4069	12.9856	79.631	5.58677	18.2084	0.786815	0.0331033	0.302133	34.2512	10.2
QDAMGD0001-53586	0.0990099	1	0	0.0990099	0	1	1	0	1	144.226	-23.5208	243	23.8797	0	0.226466	0.935274	17.491	41.6316	39.2149	7.18722	23.5292	0.563641	0.0494874	0.787277	37.166	10.6
WAACOO0027-53455	0.29703	0	0.29703	0	0	2	0	2	0	120.66	-30.5015	244.7	18.504	0	0.214003	0.622702	13.3248	15.5263	75.8152	5.82823	18.3598	0.766605	0.0312457	0.350256	34.05	12.9
WAACOO0028-53457	0.29703	0	0.29703	0	0	1	0	1	0	120.658	-30.4876	244.7	18.504	0	0.21334	0.622702	13.4411	20.6389	68.8084	5.92534	18.3598	0.787138	0.0335526	0.350256	34.05	12.9
WAAPIL0011-57608	0.0990099	1	0	0.0990099	0	1	1	0	1	117.999	-21.8919	283.5	26.4713	0	0.219995	0.968262	13.186	26.0163	63.3787	5.82503	25.6504	0.613599	0.0425099	0.860863	39.4285	13
WAACOO0029-53458	14.7525	0	14.7525	0	0	3	0	3	0	120.627	-30.4329	241.5	18.7013	0	0.211034	0.634915	13.6337	16.9342	77.0898	5.55224	18.6143	0.748008	0.0382106	0.37586	34.3027	13.4
NTAGFU0008-53655	5.54455	1	0	5.54455	0	1	1	0	1	136.865	-18.7861	178.6	25.4207	0	0.273176	0.988609	15.7999	17.3682	71.5244	5.49983	23.878	0.53201	0.040612	0.960565	36.2871	15.1
NTAGFU0007-53654	0.39604	1	0	0.39604	0	1	1	0	1	136.826	-18.7769	178.6	25.4207	0	0.273525	0.988609	15.8755	20.9084	60.8632	5.46464	23.878	0.56823	0.0502	0.960565	36.2871	15.1
NSABHC0023-57099	0.495049	1	0	0.495049	0	1	1	0	1	142.137	-31.3439	120	19.5389	0	0.1651	0.6507	14.2822	14.4308	81.5979	6.27932	20.8182	0.782048	0.0376351	0.408055	35.2667	17.6
QDAGUP0017-53568	0.0990099	1	0	0.0990099	0	1	1	0	1	141.086	-17.6414	545.2	27.6502	0	0.5176	1	15.8107	32.2298	55.8301	5.37349	25.3484	0.618381	0.0471286	0.987475	34.4006	45.6
QDAEIU0001-53470	0.0990099	1	0	0.0990099	0	1	1	0	1	144.21	-19.5387	576.9	21.7146	0	0.456898	0.939613	15.8008	43.5513	34.7848	5.67339	19.8837	1.14555	0.0956763	0.843105	31.8119	54.5
NTAFIN0006-58012	0.0990099	1	0	0.0990099	0	1	1	0	1	133.379	-24.1776	155.2	21.4403	0.1	0.154768	0.84998	14.6141	11.5591	82.9768	5.53693	21.8653	0.522718	0.0268122	0.726638	36.8196	2.1
WAAMAL0002-58521	4.75248	0	4.75248	0	0	4	0	4	0	119.143	-32.8147	375	16.6547	0.1	0.243157	0.405896	12.4865	10.538	82.9033	5.59126	14.7147	1.54463	0.0836503	0.0773396	31.8637	5.3
QDAGUP0010-53479	0.29703	1	0	0.29703	0	2	1	0	2	141.834	-19.9149	359.9	26.1361	0.1	0.272561	0.995349	14.5022	20.0299	68.8299	5.90595	24.2047	0.565838	0.0372068	0.95496	36.8092	41.1
WAAPIL0026-58044	0.792079	1	0	0.792079	0	1	1	0	1	119.631	-22.7669	176.6	25.4698	0.2	0.172517	0.935308	12.348	18.4816	73.3002	5.74424	25.4373	0.593128	0.0397707	0.771181	40.2315	4.5
NTAGFU0004-53651	0.29703	1	0	0.29703	0	1	1	0	1	137.123	-18.6241	218	25.4023	0.2	0.301062	0.988577	15.6476	11.8222	80.858	5.10646	23.8549	0.54103	0.034756	0.95692	36.0162	21.5
NTAGFU0032-53679	0.19802	1	0	0.19802	0	1	1	0	1	134.374	-14.1506	534.3	26.8943	0.2	0.57429	1	16.0787	13.6693	65.9534	5.27782	24.1171	0.744127	0.0656221	1	34.71	75
NTAGFU0025-53672	1.28713	1	0	1.28713	0	1	1	0	1	135.855	-16.8252	628.3	26.4061	0.4	0.387264	1	15.5052	21.0416	65.7158	5.32163	24.4459	0.853162	0.0508351	0.991667	35.7267	17.1
NTAMGD0005-58495	0.19802	1	0	0.19802	0	1	1	0	1	133.484	-17.4558	409.3	26.7491	0.69	0.295855	1	15.4488	12.1386	82.0029	5.22845	24.2633	0.506344	0.0402155	0.983507	37.2535	17.7
SATFLB0012-53699	0.29703	0	0.29703	0	0	1	0	1	0	138.708	-34.8808	709.5	15.8232	0.69	0.684108	0.258765	12.2568	16.2235	67.6693	5.47283	14.8906	1.62042	0.136794	0.0189078	28.0371	49
NTAGFU0031-53678	0.495049	1	0	0.495049	0	1	1	0	1	134.387	-14.1259	547	27.1267	0.79	0.578647	1	16.2245	14.337	69.9252	5.20137	24.338	0.666514	0.0528431	1	34.8731	76.8
WAACOO0010-53441	4.9505	0	4.9505	0	0	1	0	1	0	120.33	-31.2318	255	18.2489	0.89	0.204059	0.585124	13.5631	16.1741	72.0015	5.92629	17.4941	0.913354	0.045736	0.234921	33.8633	4
NTAMGD0004-58432	0.29703	1	0	0.29703	0	1	1	0	1	133.523	-17.5213	403	26.6713	0.89	0.291802	1	15.7677	11.1455	82.8142	5.30017	24.2027	0.619938	0.0439494	0.983507	37.2423	16.5
WAAVIB0002-58497	0.594059	1	0	0.594059	0	1	1	0	1	128.272	-15.7198	544.3	28.4339	0.89	0.440287	1	15.4619	9.00592	87.8298	5.82797	25.1978	0.93982	0.0437154	0.996528	35.9025	85.5
QDASSD0005-57625	0.110011	1	0	0.110011	0	1	1	0	1	138.441	-23.6944	174.3	24.1106	0.99	0.116434	0.9198	16.9224	11.4629	79.0879	5.51058	24.6612	0.438179	0.0325783	0.772116	39.1877	0
WAAGAS0001-58420	0.39604	1	0	0.39604	0	1	1	0	1	120.56	-23.4091	184.5	24.1042	0.99	0.159838	0.877634	14.5914	13.9323	79.8595	5.47685	24.781	0.58426	0.0307046	0.775496	39.2617	14.8
QDAGUP0029-53488	0.495049	1	0	0.495049	0.495049	1	1	0	1	143.158	-16.8472	859	26.7598	0.99	0.500534	1	16.3129	20.1602	68.9181	5.14653	23.9284	0.729015	0.0474599	0.987971	34.2967	122
NTTMGD0001-53521	4.45545	1	0	4.45545	0	2	1	0	2	133.424	-17.283	388.6	26.7262	1.49	0.295894	1	16.1963	41.7074	38.1239	6.3816	24.1945	0.539923	0.0454872	0.982639	36.9967	33.6
NTAGFU0015-53662	0.29703	1	0	0.29703	0	1	1	0	1	136.943	-17.7445	381.8	25.7004	1.68	0.370748	0.998901	16.1455	17.9717	71.7276	5.35583	24.0894	0.650509	0.0400264	0.968353	35.4894	33.6
QDACHC0004-53468	4.47761	1	0	4.47761	0	1	1	0	1	141.092	-23.7188	175.3	24.6953	1.71	0.146059	0.94668	17.4215	38.2842	51.6624	6.71364	25.0388	0.570802	0.0333681	0.871825	38.8663	2.7
NTAFIN0005-58011	2.72582	1	0	2.72582	0	1	1	0	1	133.374	-24.1965	157.2	21.4943	1.88	0.15723	0.849146	14.778	7.775	83.8788	5.59499	21.9245	0.492341	0.0296823	0.730741	36.8879	1.7
NTAGFU0002-53649	1.48515	1	0	1.48515	0	1	1	0	1	137.052	-18.9181	172.8	25.6434	1.98	0.263532	0.988934	16.5053	21.2526	62.3295	5.4541	24.121	0.558304	0.0436612	0.966989	36.596	16
NTAGFU0012-53659	0.19802	1	0	0.19802	0	1	1	0	1	137.019	-17.8956	334.4	25.7104	1.98	0.358135	0.998775	16.5221	22.8209	61.4771	5.44107	24.1053	0.717552	0.0472405	0.961781	35.6408	26.5
NTTDMR0003-53583	13.1683	1	0	13.1683	0	3	1	0	3	133.667	-18.072	229.5	26.6726	2.08	0.256145	0.998544	15.8566	13.4626	75.9792	5.342	24.6086	0.55784	0.0413751	0.983135	37.3448	10.9
NTAGFU0014-53661	6.73267	1	0	6.73267	0	2	1	0	2	136.939	-17.7518	381.8	25.7004	2.28	0.369031	0.998901	16.1538	22.0333	57.8078	5.39189	24.0894	0.577261	0.0465625	0.968353	35.4894	33.6
WAAJAF0003-58514	1.08911	0	1.08911	0	0	3	0	3	0	117.688	-34.4036	492.5	15.4169	2.97	0.462529	0.252615	13.4265	11.0636	80.7973	4.93004	13.5518	1.40939	0.0917276	0	27.396	1.1
NTTDMR0001-53582	16.9307	0.608187	6.63366	10.297	1.18812	11	0.727273	3	8	133.685	-18.08	226.9	26.4941	3.17	0.256398	0.998577	15.2218	10.7777	82.8117	5.1699	24.4467	0.609876	0.0434952	0.983135	37.1542	10.9
WAAESP0001-58516	3.46535	0	3.46535	0	0	8	0	8	0	117.754	-34.4769	507	15.6702	3.27	0.49164	0.254658	13.1047	13.4978	77.7169	4.84674	13.952	1.35452	0.0886738	0	26.9583	1.1
SATFLB0028-56995	0.594059	0	0.594059	0	0	1	0	1	0	138.393	-33.5531	478.4	16.4617	3.47	0.322249	0.383897	13.794	21.7851	66.0222	6.72858	15.3843	0.986308	0.0908431	0.0707755	31.605	46.7
QDAGUP0030-53489	0.495049	1	0	0.495049	0.19802	1	1	0	1	143.158	-16.848	859	26.7598	3.66	0.50021	1	16.502	15.2962	70.3261	5.02564	23.9284	0.756112	0.0450861	0.987971	34.2967	122
NTTDMR0002-53581	8.91089	1	0	8.91089	0	2	1	0	2	133.635	-18.0725	229.5	26.6726	3.76	0.255345	0.998544	15.5975	12.8218	79.0915	5.30389	24.6086	0.509828	0.047433	0.983135	37.3448	10.9
SAARIV0004-57093	4.66247	0	4.66247	0	0	1	0	1	0	140.387	-34.2616	241.8	17.3814	3.86	0.173868	0.521081	13.0228	22.1657	71.8141	6.87389	15.6924	1.10802	0.0640491	0.219436	32.4421	8.8
WAAGAS0002-58421	3.9604	0.9	0.39604	3.56436	0	2	0.5	1	1	120.479	-23.3847	181	24.2366	3.86	0.158522	0.880712	14.8067	19.5867	66.6594	5.59015	24.9208	0.596221	0.0377436	0.774975	39.3569	14.2
NTAMGD0003-58431	1.88119	1	0	1.88119	0	3	1	0	3	133.439	-17.3582	405.7	26.7015	4.06	0.30058	1	15.656	21.6064	70.0325	5.58735	24.1945	0.617621	0.0486398	0.983507	37.0852	23.5
NTAGFU0017-53664	4.85148	0.857143	0.693069	4.15842	0	4	0.5	2	2	137.158	-17.3549	613.4	25.5604	4.06	0.440958	0.999087	15.4767	12.5253	79.3182	5.0359	24.0096	0.733025	0.0360245	0.975967	34.8173	70.8
SAARIV0006-58053	6.73267	0	6.73267	0	0	1	0	1	0	140.39	-34.2636	241.8	17.3814	4.55	0.173556	0.521081	14.3384	20.2849	73.1863	6.76558	15.6924	1.30356	0.0694485	0.219436	32.4421	8.8
NTAGFU0027-53674	1.68317	0.705882	0.495049	1.18812	0	2	0.5	1	1	135.461	-15.6793	694	27.3487	5.64	0.442322	1	15.0162	11.4225	79.2746	5.36988	25.1612	1.22419	0.0497025	1	35.7506	34.5
QDAGUP0031-53490	0.29703	1	0	0.29703	0.594059	1	1	0	1	143.158	-16.8481	859	26.7598	5.64	0.50021	1	16.5566	19.6287	68.7952	5.08826	23.9284	0.71668	0.0482657	0.987971	34.2967	122
WAACOO0004-53449	0.0990099	0	0.0990099	0	0	1	0	1	0	119.647	-31.3989	302.1	18.0724	5.74	0.209479	0.530224	13.3856	19.2813	76.6201	6.30318	17.3422	0.905509	0.0559901	0.224835	34.0092	3.1
QDAEIU0002-53523	3.86139	0	3.86139	0	0.19802	1	0	1	0	144.224	-19.5525	573.5	21.6897	6.53	0.457557	0.939361	15.5152	45.5126	38.158	5.51377	19.8765	1.27118	0.11455	0.836591	31.7758	51.4
QDAMGD0023-53544	4.65346	1	0	4.65346	0	1	1	0	1	140.987	-23.6872	171.4	24.6164	7.92	0.145471	0.947069	17.0134	33.0978	56.8344	6.71385	24.9843	0.586165	0.0342679	0.859921	38.8021	1.3
NTAMGD0001-53520	0.19802	1	0	0.19802	0	2	1	0	2	137.327	-20.023	141	25.582	7.92	0.201165	0.984512	16.3407	39.5303	51.9241	6.60709	24.4331	0.559778	0.0400007	0.952976	37.7063	2.4
QDAGUP0021-53535	2.07921	1	0	2.07921	0	2	1	0	2	140.994	-17.0022	658.4	27.4107	8.42	0.623721	1	14.9896	35.1354	59.5373	5.34826	25.2216	1.00405	0.0550028	0.987971	33.6675	81
NTAFIN0002-53622	1.03902	1	0	1.03902	0	1	1	0	1	133.434	-24.0094	158.1	21.2574	8.49	0.163284	0.848267	15.3875	9.15985	82.0964	5.62843	21.6757	0.487366	0.0300391	0.738036	36.5592	3.4
WAACOO0003-53447	1.18812	0	1.18812	0	0	2	0	2	0	119.648	-31.4	302.1	18.0724	8.51	0.209252	0.530224	13.0643	21.2661	75.8631	6.60961	17.3422	0.801711	0.0541461	0.224835	34.0092	3.1
QDAMGD0005-53589	4.05941	1	0	4.05941	0	1	1	0	1	144.333	-23.5177	235.3	23.8565	8.71	0.233066	0.934818	17.9391	41.6186	37.6443	7.02601	23.5224	0.582741	0.0499075	0.792907	37.0729	14.6
QDAGUP0008-53529	0.0990099	1	0	0.0990099	0	1	1	0	1	142.022	-19.8017	375.3	26.12	9.21	0.278883	0.996154	15.4307	16.0838	77.1945	5.64089	24.1227	0.626992	0.0369503	0.958606	36.6152	42.7
SAARIV0009-58055	0.346535	0	0.346535	0	0	1	0	1	0	139.928	-34.1584	260	17.356	9.5	0.182109	0.521213	12.7738	23.6142	64.4243	7.06675	15.3812	1.29591	0.082569	0.152857	32.5796	8.3
QDAGUP0018-53482	1.68317	1	0	1.68317	0	1	1	0	1	141.105	-17.6605	545.2	27.6502	9.5	0.514152	1	15.4639	30.5842	57.3287	5.27258	25.3484	0.665472	0.0487737	0.987475	34.4006	45.6
QDAMGD0010-53591	4.25743	1	0	4.25743	0	1	1	0	1	143.353	-24.0912	138.3	24.0563	9.8	0.229696	0.938981	18.4161	42.1523	41.2343	6.80625	24.2139	0.704813	0.0499923	0.781961	38.0048	4.9
NTAGFU0035-53682	0.891089	0	0.891089	0	0	1	0	1	0	134.421	-14.0479	560.8	27.5154	11.19	0.581718	1	15.4603	19.0685	63.5833	5.12899	24.7169	0.777964	0.0608165	1	35.1773	78.9
QDAMGD0002-53587	1.18812	1	0	1.18812	0	1	1	0	1	144.226	-23.5095	243	23.8797	11.29	0.227231	0.935274	17.8595	42.8992	38.578	6.87158	23.5292	0.570871	0.0475586	0.787277	37.166	10.6
NTAFIN0013-53633	0.0990099	1	0	0.0990099	0	1	1	0	1	133.185	-24.5415	144.3	22.0027	11.78	0.140048	0.855626	15.0085	13.3088	81.9011	5.5518	22.468	0.497374	0.0304826	0.717443	37.5119	0.4
NTAGFU0005-53652	0.495049	1	0	0.495049	0	1	1	0	1	137.121	-18.6532	207.7	25.5113	12.08	0.291918	0.990627	15.7635	13.0216	80.6483	5.00848	23.9643	0.548634	0.0395047	0.95692	36.1713	21
WAAVIB0004-58504	0.19802	0.5	0.0990099	0.0990099	0.29703	2	0.5	1	1	128.098	-15.8196	592.2	28.135	13.47	0.444334	1	14.6964	19.2648	77.7539	5.61347	24.9073	1.86224	0.136102	0.996528	35.73	81
NTAGFU0037-53684	0.792079	1	0	0.792079	0	2	1	0	2	133.892	-14.6737	512.6	27.6207	13.66	0.48479	1	15.9702	17.2174	67.5188	5.38048	24.6288	0.812098	0.0538583	1	35.8198	70.1
WAASWA0004-58499	1.28713	0	1.28713	0	0	2	0	2	0	115.713	-31.3755	737.5	18.7571	13.96	0.557334	0.298364	12.7585	7.00113	86.5439	5.03915	17.5516	1.82501	0.0892217	0.0788277	30.9842	1.2
WAASWA0001-58029	0.39604	0	0.39604	0	0	1	0	1	0	115.902	-32.3442	1012.6	18.3951	14.16	0.713931	0.267522	12.1059	5.1915	91.0119	4.58241	17.4184	2.38126	0.0760219	0.0756035	30.7206	1.8
WAAPIL0014-57611	0.39604	1	0	0.39604	0	1	1	0	1	118.226	-22.6359	285.9	24.6172	14.75	0.233821	0.878386	14.1161	19.5778	71.6103	5.66291	24.3414	0.431315	0.036761	0.78688	38.7221	24.3
NTAGFU0026-53673	0.0990099	1	0	0.0990099	0	1	1	0	1	135.406	-15.8091	684.4	27.1834	14.75	0.414712	1	16.2692	15.2228	69.1441	5.49363	24.9769	0.816848	0.0497836	1	35.756	33.8
SATFLB0014-53702	1.28713	0	1.28713	0	0	1	0	1	0	138.959	-34.0051	484.9	14.5281	15.15	0.453625	0.311048	13.1735	18.6245	67.8218	5.71998	13.1794	1.43233	0.123043	0.0224206	29.2573	33.3
NSTSYB0009-57649	24.1584	0	24.1584	0	0	3	0	3	0	150.365	-33.5788	1128.8	14.0522	17.62	1.16492	0.468839	13.5953	18.0458	59.1844	4.17669	14.2016	3.469	0.203444	0.00681292	26.504	273.4
NTAGFU0040-53687	0.0990099	1	0	0.0990099	0	1	1	0	1	133.845	-14.6737	529	27.7172	20.4	0.488346	1	15.7063	15.9031	70.7711	5.40013	24.7135	0.895659	0.0566403	1	35.8883	72.6
WAAVIB0003-58500	0.0990099	1	0	0.0990099	2.67327	1	1	0	1	128.023	-16.0063	590.1	28.0624	20.69	0.446342	1	13.3883	15.0112	82.8076	5.41344	24.8853	1.05723	0.0608467	0.996528	35.9488	73.7
NTAARP0002-58423	3.56436	0.194444	2.87129	0.693069	0	2	0.5	1	1	132.294	-13.5456	1127.2	26.8712	21.98	0.778864	1	15.547	13.2153	80.2225	5.0221	23.4931	1.15393	0.08062	1	33.3017	203.6
SATKAN0004-56928	8.51485	0	8.51485	0	0	2	0	2	0	139.038	-34.9272	748.1	14.4051	23.07	0.641254	0.248556	13.6856	16.2852	70.7959	5.12674	13.0135	1.51078	0.100149	0.0124421	27.4706	78.5
NTADAC0002-58039	0.19802	0.5	0.0990099	0.0990099	0	2	0.5	1	1	132.34	-12.7392	1190.5	28.0219	26.14	0.830474	1	15.0881	14.1031	77.553	4.9904	24.6167	1.39319	0.0796515	1	33.3931	243.6
NTAGFU0018-53665	0.39604	1	0	0.39604	0	1	1	0	1	137.183	-17.2725	655.7	25.8079	27.52	0.45305	1	15.685	13.0932	80.6897	5.06129	24.26	0.86656	0.044743	0.975967	34.891	74
NSTSYB0001-58122	7.12871	0	7.12871	0	0	3	0	3	0	151.135	-33.6733	1001.4	17.3492	27.52	1.09246	0.57303	13.4957	13.3479	56.5735	4.39514	17.7712	3.08495	0.197552	0.156627	27.495	187
WAAAVW0003-58519	0.29703	0	0.29703	0	0	1	0	1	0	116.939	-32.4795	461.7	16.5492	28.12	0.323169	0.287085	12.4859	9.12343	85.2533	5.01981	15.0578	1.41348	0.0947887	0.068039	32.2873	0.2
WAAAVW0004-58520	0.29703	0	0.29703	0	0	2	0	2	0	116.936	-32.4797	461.7	16.5492	28.22	0.322939	0.287085	11.9936	10.9029	82.5594	5.04496	15.0578	1.43855	0.0975214	0.068039	32.2873	0.2
NTTDAB0001-53580	0.39604	1	0	0.39604	0	1	1	0	1	131.674	-13.9629	835.6	27.1389	30.59	0.711479	1	14.5543	13.7743	77.9381	5.10923	23.8108	1.17661	0.0725106	1	33.9252	129.2
NTAGFU0036-53683	0.39604	0	0.39604	0	0	1	0	1	0	133.863	-14.6746	529	27.7172	30.69	0.487067	1	16.0663	19.6788	67.1241	5.29328	24.7135	0.868563	0.0663012	1	35.8883	72.6
WAAJAF0001-58513	0.39604	0	0.39604	0	0.19802	1	0	1	0	117.155	-34.6192	855.3	15.2851	31.39	0.715069	0.196554	13.606	8.4967	85.938	4.70662	13.3627	2.41346	0.093649	0	26.4108	2.3
WAAJAF0002-58515	4.35644	0	4.35644	0	0.29703	2	0	2	0	117.266	-34.5995	763.6	15.3192	33.47	0.66674	0.21266	14.1664	6.59874	85.0557	4.69513	13.3896	2.4556	0.101624	0	26.674	2.6
SAARIV0002-57091	0.0990099	0	0.0990099	0	0	1	0	1	0	140.758	-34.0833	244.2	17.7237	38.51	0.185597	0.53191	15.6288	34.0613	55.1904	6.74389	16.5006	1.3351	0.0922024	0.239053	32.685	12.3
NTTSTU0001-53585	1.38614	0.785714	0.29703	1.08911	0	3	0.666667	1	2	133.271	-16.6302	519.6	26.3813	40.4	0.348226	1	15.435	33.3748	51.9626	5.51295	23.6571	0.700315	0.0515653	0.987649	35.9683	70.8
WAAPIL0005-57618	7.52475	0	7.52475	0	9.30693	2	0	2	0	117.056	-21.5712	368.3	26.3779	41.09	0.213921	0.977328	14.9958	22.3338	71.0199	5.65787	25.2759	0.782354	0.0535068	0.835813	39.2758	8.7
SAAFLB0003-58033	0.29703	0	0.29703	0	0	1	0	1	0	138.647	-34.9736	861.5	15.1519	41.29	0.775069	0.219167	11.5169	19.394	58.3986	5.27041	14.0757	1.66435	0.160917	0.0129472	27.0881	58.6
NTTPCK0001-53584	3.66337	0.945946	0.19802	3.46535	0	3	0.666667	1	2	131.127	-12.872	1233.9	27.3875	42.08	0.888727	1	15.2552	14.7891	76.477	4.95463	24.232	1.35249	0.063079	1	32.7417	263.7
NTAARP0001-58422	0.39604	0	0.39604	0	0	1	0	1	0	132.27	-13.5573	1107.8	26.5512	42.57	0.77323	1	15.429	10.1337	86.1526	4.97812	23.1984	1.23558	0.0809766	1	32.9987	202.3
NTAGFU0030-53677	0.693069	0.428571	0.39604	0.29703	0	3	0.666667	1	2	134.378	-14.1349	547	27.1267	44.36	0.573719	1	15.4032	14.0502	65.6863	5.25477	24.338	0.746996	0.052396	1	34.8731	76.8
NSTSYB0005-58501	17.2277	0	17.2277	0	0	1	0	1	0	150.319	-33.6479	1047.5	14.3125	45.54	1.25243	0.505368	14.9933	19.9888	56.3283	4.08681	14.4396	3.60929	0.186049	0.0240583	27.2106	275.1
SATKAN0001-53688	17.443	0	17.443	0	0	2	0	2	0	138.261	-35.6083	805.4	14.5033	46.28	0.872537	0.156276	12.3756	14.48	71.9543	4.98473	13.9676	3.01435	0.15139	0	23.9027	57.7
NTAGFU0038-53685	0.39604	0.75	0.0990099	0.29703	0	2	0.5	1	1	133.894	-14.69	512.6	27.6207	46.53	0.491373	1	15.5928	14.798	70.5523	5.33742	24.6288	0.845356	0.0582905	1	35.8198	70.1
NSTSYB0003-58414	1.38614	0	1.38614	0	10.198	2	0	2	0	150.566	-33.5267	1049.8	16.2419	51.49	1.0528	0.654455	12.4383	19.5749	54.7164	4.25082	16.2598	2.95348	0.201896	0.153208	28.7744	192.4
SATFLB0003-53704	23.2673	0	23.2673	0	0	1	0	1	0	139.006	-34.5769	691.7	13.6603	51.58	0.65888	0.231799	14.2887	14.6183	75.1302	4.87834	12.4247	1.63907	0.0827672	0.00833333	27.5125	48.4
SATFLB0026-57001	0.990099	0	0.990099	0	0	1	0	1	0	138.787	-34.8878	985.9	13.8723	53.27	0.751654	0.179806	15.3195	17.0202	68.8775	5.03123	12.6743	2.03811	0.186871	0.00439815	26.1275	77.8
SATFLB0027-56975	0.990099	0	0.990099	0	0	1	0	1	0	138.679	-35.0831	928.3	14.6986	57.62	0.805529	0.213387	12.568	18.3659	61.4356	5.09137	13.6153	1.8524	0.12424	0.0107639	26.7319	74.2
NSTSYB0002-58008	15.3465	0	15.3465	0	0	2	0	2	0	150.626	-33.5947	934.7	17.0844	61.49	0.964038	0.691683	13.7635	19.5568	58.8634	4.32481	17.1173	2.66044	0.21256	0.244005	29.5854	160.8
NTAGFU0033-53680	1.08911	0	1.08911	0	0	1	0	1	0	134.355	-14.177	537.7	27.1926	62.28	0.585778	1	16.0529	12.1947	74.4783	5.19291	24.3784	0.856837	0.0675343	1	35.0029	76.1
SATKAN0002-53689	13.9604	0	13.9604	0	0	1	0	1	0	138.69	-35.2721	953.2	13.9507	64.75	0.845764	0.189591	13.1819	13.1333	76.3463	4.84302	12.9243	1.95614	0.124883	0.00231482	25.7473	72.8
NSTSYB0004-58493	7.72277	0	7.72277	0	0	3	0	3	0	150.456	-33.705	1008.7	15.5892	69.5	1.09497	0.612883	14.6573	21.7096	48.9673	4.24782	15.6033	3.83424	0.193112	0.103298	28.354	225.6
SAARIV0001-58046	0.099108	0	0.099108	0	0	1	0	1	0	140.758	-34.0843	244.2	17.7237	69.57	0.185597	0.53191	15.3086	31.1775	56.4566	6.71628	16.5006	1.30064	0.0945783	0.239053	32.685	12.3
SATFLB0015-53707	12.3762	0	12.3762	0	0	1	0	1	0	138.727	-34.9334	1006.8	14.0982	70	0.955596	0.181106	13.4955	16.7954	67.4811	4.82389	12.9622	2.02256	0.149423	0.00648148	26.1665	78

## Sheet: Euphorbiaceae
Plot Name-visit code	Total_Euphorbiaceae_c3_and_c4_cover	proportional_Euphorbiaceae_c4_cover	Euphorbiaceae_C3_species_cover	Euphorbiaceae_C4_species_cover	Unknown_Euphorbiaceae_species_cover (%)	total_C3_C4_Euphorbiaceae_richness	proportional_Euphorbiaceae_c4_richness	Euphorbiaceae_C3_richness	Euphorbiaceae_C4_richness	Plot longitude	Plot latitude	MAP	MAT	Tree_cover_percent	mean_aridity_index	Seasonal Water Availability (SWA)	AWC (%)	soil clay content (%)	soil sand content (%)	pH	mean_Jan_min_temperature ©	percent_organic_carbon	percent_nitrogen	proportion_C4_favoured_months (crossover_temperature_model)	mean_Jan_max_temp ©	Jan_precip
NSABHC0004-53599	0.19802	1	0	0.19802	0	1	1	0	1	141.948	-31.8473	130.2	18.9306	0	0.175763	0.649315	14.1416	26.3563	58.3205	6.92395	19.901	0.620156	0.04869	0.416718	34.566	22.9
NSABHC0007-53602	0.0990099	1	0	0.0990099	0	1	1	0	1	141.764	-31.9011	138.1	18.6321	0	0.184319	0.629461	13.3815	28.6912	61.7046	7.02826	19.6082	0.631272	0.0532039	0.379658	34.1252	22.8
NSABHC0009-53604	0.0990099	1	0	0.0990099	0	1	1	0	1	141.697	-31.0802	130.6	19.4349	0	0.172769	0.640983	12.5842	26.3372	60.8832	6.97222	20.8433	0.594832	0.0459142	0.41578	34.8763	9.9
NSABHC0010-53605	0.296736	1	0	0.296736	0	1	1	0	1	141.7	-31.0767	130.6	19.4349	0	0.174273	0.640983	11.6978	27.3909	64.3021	7.13691	20.8433	0.56822	0.0429087	0.41578	34.8763	9.9
NSABHC0013-53608	0.296443	1	0	0.296443	0	1	1	0	1	141.601	-31.3239	144.9	18.6963	0	0.180231	0.595796	12.8582	27.1754	66.1872	6.98033	19.9904	0.536842	0.0408451	0.334343	33.984	17.5
NSABHC0022-57086	0.0990099	1	0	0.0990099	0	1	1	0	1	142.472	-30.6661	123.1	20.1466	0	0.176266	0.669056	14.011	27.7972	57.7941	6.9153	21.802	0.650413	0.0469218	0.397308	35.9275	8.4
NSABHC0023-57099	0.0990099	1	0	0.0990099	0	1	1	0	1	142.137	-31.3439	120	19.5389	0	0.1651	0.6507	14.2822	14.4308	81.5979	6.27932	20.8182	0.782048	0.0376351	0.408055	35.2667	17.6
NSABHC0024-57100	1.48515	1	0	1.48515	0	1	1	0	1	142.149	-31.3468	120	19.5389	0	0.165003	0.6507	14.3204	19.382	74.0843	6.45165	20.8182	0.730714	0.0398086	0.408055	35.2667	17.6
NSABHC0025-57101	0.19802	0	0.19802	0	0	1	0	1	0	141.535	-32.4205	162.5	18.7696	0	0.170869	0.602781	14.7506	33.5262	53.0044	7.00689	19.1116	0.50996	0.0428719	0.344634	33.9231	18.7
NSABHC0028-58027	0.29703	1	0	0.29703	0	1	1	0	1	141.717	-31.066	121.9	19.7047	3.27	0.174025	0.654381	11.4942	23.2842	68.3477	6.8082	21.1337	0.651213	0.0451198	0.43926	35.1792	10.6
NSAMDD0001-56965	7.0297	1	0	7.0297	0	1	1	0	1	142.56	-34.1839	300.3	17.5287	0	0.207393	0.538508	11.5821	17.7668	65.2246	7.28658	17.0469	0.869124	0.0699996	0.29375	33.0096	30.2
NSAMDD0004-56953	0.39604	1	0	0.39604	0	1	1	0	1	142.559	-34.1654	300.3	17.5287	8.51	0.207958	0.538508	13.4524	21.9249	65.0517	7.00275	17.0469	1.09679	0.0768701	0.29375	33.0096	30.2
NSAMDD0005-56969	0.29703	1	0	0.29703	0	1	1	0	1	143.204	-33.6562	268.2	18.0208	6.93	0.203541	0.591464	14.3919	20.2789	70.3295	6.86564	17.9965	0.896088	0.0751894	0.326224	33.9869	35.1
NSAMDD0006-56954	0.19802	1	0	0.19802	0	1	1	0	1	143.167	-33.6643	268.2	18.0208	8.22	0.199302	0.591464	15.9228	30.0692	56.6367	6.9594	17.9965	0.904922	0.0776717	0.326224	33.9869	35.1
NSAMDD0007-56970	14.5545	0	14.5545	0	0	1	0	1	0	141.161	-33.38	209.7	18.2764	1.49	0.179161	0.569919	14.3735	14.6944	79.0413	6.46545	17.7202	0.74676	0.0569123	0.318718	33.3225	8.6
NSAMDD0008-56955	0.0990099	1	0	0.0990099	0	1	1	0	1	141.072	-33.431	228.3	18.0619	0.89	0.182767	0.552676	15.3236	13.9614	76.5126	6.63581	17.4567	0.788051	0.0602864	0.308953	33.0987	6.2
NSAMDD0010-56956	1.08911	1	0	1.08911	0	1	1	0	1	141.293	-33.4076	204.1	18.3635	0.2	0.176127	0.572484	14.7649	15.9509	76.6439	6.68879	17.8941	0.783252	0.0666788	0.312552	33.4215	11
NSAMDD0011-56981	0.29703	0	0.29703	0	0	1	0	1	0	141.013	-33.4388	215.5	18.2002	0	0.17695	0.567757	14.4122	10.9637	78.1013	6.67851	17.5178	0.807432	0.0750512	0.314767	33.2488	3.7
NSAMDD0013-56982	1.88119	0.263158	1.38614	0.495049	0	2	0.5	1	1	141.106	-33.2377	202.1	18.295	0	0.17392	0.582284	13.314	11.9683	78.9298	6.53794	17.802	0.76279	0.0657709	0.323278	33.3725	11.1
NSAMDD0016-56973	7.42574	1	0	7.42574	0	1	1	0	1	141.09	-33.2823	203.3	18.3097	0	0.174221	0.580835	14.7856	13.3325	76.2986	6.52843	17.7776	0.81983	0.0691748	0.306256	33.3821	10.3
NSAMDD0020-56984	0.29703	1	0	0.29703	0	1	1	0	1	145.709	-33.2068	327.4	18.1757	15.05	0.28761	0.583244	14.805	28.6566	53.8342	6.06444	19.0435	1.03688	0.0849509	0.3386	34.0823	13.4
NSAMDD0021-57082	0.39604	1	0	0.39604	0	1	1	0	1	145.717	-33.2008	335.7	18.1508	10.3	0.287548	0.582273	14.9121	27.4273	57.6073	6.29114	19.0292	0.963386	0.0823482	0.341997	34.0569	13.5
NSAMDD0026-56987	0.0990099	1	0	0.0990099	0	1	1	0	1	144.201	-31.628	245.8	19.7396	0	0.201559	0.650015	14.982	28.7979	58.6296	6.6901	20.8143	0.785334	0.059374	0.405826	36.0142	20.7
NSAMDD0029-57088	1.58416	1	0	1.58416	0	1	1	0	1	144.367	-31.3325	225.4	19.9804	0	0.21012	0.658345	13.7985	27.8654	60.4614	6.80309	21.1882	0.827183	0.0552813	0.430344	36.1717	14.7
NSTSYB0006-58502	0.0990099	0	0.0990099	0	0	1	0	1	0	150.251	-33.311	1053.1	12.279	54.46	0.93922	0.311771	13.8295	21.0644	50.3272	4.30324	12.7341	3.0671	0.158109	0	24.4015	178.2
NTAARP0001-58422	0.0990099	1	0	0.0990099	0	1	1	0	1	132.27	-13.5573	1107.8	26.5512	42.57	0.77323	1	15.429	10.1337	86.1526	4.97812	23.1984	1.23558	0.0809766	1	32.9987	202.3
NTADAC0001-53518	0.594059	0	0.594059	0	0.29703	1	0	1	0	130.778	-13.1584	1213.7	26.5699	28.42	0.941952	1	15.5524	17.2532	77.0971	4.83436	23.3794	1.31241	0.0723457	1	32.1237	210.5
NTAFIN0004-53624	3.26733	1	0	3.26733	0	1	1	0	1	133.376	-24.1872	158.7	21.1078	0	0.165875	0.835883	14.251	6.61132	87.8344	5.43038	21.5588	0.523607	0.0278001	0.726283	36.5275	1.8
NTAFIN0007-58013	0.0990099	1	0	0.0990099	0	1	1	0	1	133.436	-23.9412	160.4	21.1956	0	0.168616	0.84901	14.7418	15.74	72.2647	6.19816	21.6084	0.489329	0.0305018	0.745584	36.459	3.8
NTAFIN0009-58015	0.495049	0	0.495049	0	0	1	0	1	0	133.391	-24.128	158.2	21.2889	0.79	0.161077	0.844928	14.8997	12.7206	84.5307	5.7061	21.7122	0.550946	0.0260539	0.738745	36.6398	2.6
NTAFIN0011-58019	0.100402	0	0.100402	0	0	1	0	1	0	133.327	-24.1619	161.2	21.2481	0	0.164058	0.841676	15.1772	10.4003	81.335	5.44174	21.6831	0.542319	0.0333867	0.713973	36.6188	2
NTAFIN0020-53640	0.0990099	0	0.0990099	0	0	1	0	1	0	133.402	-24.6686	120	22.0469	6.63	0.140648	0.85421	15.577	13.9921	76.2292	5.56764	22.5202	0.434647	0.0292256	0.72236	37.6	0.2
NTAGFU0006-53653	0.19802	1	0	0.19802	0	1	1	0	1	136.847	-18.7787	178.6	25.4207	3.96	0.273296	0.988609	16.3223	14.345	76.068	5.31263	23.878	0.543665	0.0388242	0.960565	36.2871	15.1
NTAGFU0014-53661	0.39604	0	0.39604	0	0	1	0	1	0	136.939	-17.7518	381.8	25.7004	2.28	0.369031	0.998901	16.1538	22.0333	57.8078	5.39189	24.0894	0.577261	0.0465625	0.968353	35.4894	33.6
NTAGFU0025-53672	0.19802	0	0.19802	0	0	1	0	1	0	135.855	-16.8252	628.3	26.4061	0.4	0.387264	1	15.5052	21.0416	65.7158	5.32163	24.4459	0.853162	0.0508351	0.991667	35.7267	17.1
NTAGFU0037-53684	13.4654	0	13.4654	0	0	1	0	1	0	133.892	-14.6737	512.6	27.6207	13.66	0.48479	1	15.9702	17.2174	67.5188	5.38048	24.6288	0.812098	0.0538583	1	35.8198	70.1
NTAGFU0041-58425	0.39604	1	0	0.39604	0	1	1	0	1	132.891	-14.78	598.9	27.0965	22.77	0.538499	1	15.2687	9.57944	87.8383	5.42578	24.0369	0.615022	0.042195	1	35.0456	62.3
NTAMGD0001-53520	0.0990099	1	0	0.0990099	0	1	1	0	1	137.327	-20.023	141	25.582	7.92	0.201165	0.984512	16.3407	39.5303	51.9241	6.60709	24.4331	0.559778	0.0400007	0.952976	37.7063	2.4
NTAMGD0003-58431	0.29703	0.333333	0.19802	0.0990099	0	2	0.5	1	1	133.439	-17.3582	405.7	26.7015	4.06	0.30058	1	15.656	21.6064	70.0325	5.58735	24.1945	0.617621	0.0486398	0.983507	37.0852	23.5
NTAMGD0004-58432	2.47525	1	0	2.47525	0	1	1	0	1	133.523	-17.5213	403	26.6713	0.89	0.291802	1	15.7677	11.1455	82.8142	5.30017	24.2027	0.619938	0.0439494	0.983507	37.2423	16.5
NTAMGD0005-58495	0.0990099	0	0.0990099	0	0	1	0	1	0	133.484	-17.4558	409.3	26.7491	0.69	0.295855	1	15.4488	12.1386	82.0029	5.22845	24.2633	0.506344	0.0402155	0.983507	37.2535	17.7
NTAPCK0001-58037	0.0990099	1	0	0.0990099	0	1	1	0	1	132.818	-12.6758	1087.1	28.2657	23.86	0.853853	1	15.3364	15.1641	76.5488	4.79583	24.6422	1.15458	0.0766373	1	33.4733	263.5
NTAPCK0002-58038	0.29703	1	0	0.29703	0	1	1	0	1	132.793	-12.8204	1085	28.2538	23.37	0.82276	1	15.2622	13.1782	78.2882	4.90798	24.6408	1.13187	0.0899579	1	33.6529	248.3
NTASSD0005-53693	0.792079	1	0	0.792079	0	1	1	0	1	136.547	-25.7541	44	22.9461	0	0.109669	0.847823	15.6164	15.3276	71.179	5.98792	23.8488	0.495447	0.0283064	0.760078	39.0452	0.2
NTASSD0006-53694	1.28713	1	0	1.28713	0	1	1	0	1	136.548	-25.7534	44	22.9461	0	0.10968	0.847823	14.673	13.8849	81.0786	5.67767	23.8488	0.530436	0.0283888	0.760078	39.0452	0.2
NTASSD0007-53695	0.891089	1	0	0.891089	0	1	1	0	1	136.565	-25.7836	43.1	22.9582	0	0.109165	0.849019	15.4545	15.2141	76.0429	5.91955	23.8676	0.511609	0.0266398	0.74845	39.0633	0.2
NTASSD0008-57074	0.693069	1	0	0.693069	0.594059	1	1	0	1	136.562	-25.7783	43.1	22.9582	0	0.10916	0.849019	15.3737	15.2389	75.8557	5.74855	23.8676	0.454576	0.0321744	0.74845	39.0633	0.2
NTASSD0009-53696	0.19802	1	0	0.19802	0	1	1	0	1	136.011	-24.7817	77.1	22.8946	0	0.119428	0.874606	16.616	13.1827	78.7406	5.56535	23.5529	0.500064	0.0312539	0.758915	38.7388	0.3
NTASSD0010-53697	0.594648	1	0	0.594648	0	1	1	0	1	136.021	-24.7928	77.1	22.8946	0	0.119243	0.874606	15.9163	13.9234	79.9733	5.568	23.5529	0.463143	0.0279219	0.758915	38.7388	0.3
NTTDAC0001-53755	4.05941	0	4.05941	0	0	2	0	2	0	130.796	-13.1398	1210.5	27.3573	35.35	0.941637	1	16.2908	18.9149	75.7635	5.01035	24.1355	1.33692	0.0754539	1	32.8008	213.2
NTTDMR0001-53582	0.0990099	1	0	0.0990099	0	1	1	0	1	133.685	-18.08	226.9	26.4941	3.17	0.256398	0.998577	15.2218	10.7777	82.8117	5.1699	24.4467	0.609876	0.0434952	0.983135	37.1542	10.9
NTTMGD0001-53521	2.22772	0.111111	1.9802	0.247525	0	2	0.5	1	1	133.424	-17.283	388.6	26.7262	1.49	0.295894	1	16.1963	41.7074	38.1239	6.3816	24.1945	0.539923	0.0454872	0.982639	36.9967	33.6
NTTPCK0001-53584	0.594059	0	0.594059	0	0	1	0	1	0	131.127	-12.872	1233.9	27.3875	42.08	0.888727	1	15.2552	14.7891	76.477	4.95463	24.232	1.35249	0.063079	1	32.7417	263.7
QDAGUP0017-53568	2.77228	0	2.77228	0	0	1	0	1	0	141.086	-17.6414	545.2	27.6502	0	0.5176	1	15.8107	32.2298	55.8301	5.37349	25.3484	0.618381	0.0471286	0.987475	34.4006	45.6
QDAGUP0018-53482	2.37624	0	2.37624	0	0	1	0	1	0	141.105	-17.6605	545.2	27.6502	9.5	0.514152	1	15.4639	30.5842	57.3287	5.27258	25.3484	0.665472	0.0487737	0.987475	34.4006	45.6
QDAGUP0019-53534	0.0990099	0	0.0990099	0	0	1	0	1	0	141.074	-17.6217	545.6	27.62	0	0.520913	1	16.5858	33.7598	53.7139	5.37448	25.3176	0.682982	0.0419247	0.987475	34.3269	48
QDAGUP0026-53486	0.107296	0	0.107296	0	0	1	0	1	0	140.848	-17.4705	562.7	27.4508	0.75	0.552538	1	16.2275	22.563	57.4826	5.1597	25.3304	0.843233	0.0554262	0.987475	34.0319	40.4
QDAGUP0027-53538	19.505	0	19.505	0	0	1	0	1	0	141.176	-17.3757	558.2	27.5445	26.14	0.559116	1	15.4576	26.223	56.3395	5.37494	25.2082	0.620464	0.0432907	0.987971	34.0996	57.6
QDAGUP0028-53487	8.71287	0	8.71287	0	0	1	0	1	0	141.179	-17.295	569.6	27.5497	5.45	0.571361	1	15.2598	27.6867	58.7229	5.32849	25.208	0.666861	0.0397516	0.987971	34.0679	61.5
QDAMGD0028-56937	0.29703	1	0	0.29703	0	1	1	0	1	138.099	-19.9491	155.8	25.7102	0	0.219435	0.990302	16.2142	27.1221	59.1	6.50327	24.5861	0.614614	0.0417402	0.949851	37.5425	7.7
QDASSD0001-57621	0.0990099	0	0.0990099	0	0	1	0	1	0	138.477	-23.7641	169.1	24.1895	0	0.114008	0.920921	16.6358	13.6322	74.4665	5.62627	24.7608	0.529828	0.0291109	0.794339	39.2742	0
QDASSD0006-56915	0.19802	1	0	0.19802	0	1	1	0	1	138.098	-23.8795	126.5	23.9702	0	0.112874	0.914964	16.1889	10.3418	84.244	5.43167	24.5751	0.62351	0.0269298	0.796353	39.2546	0
QDASSD0006-57626	0.19802	1	0	0.19802	0	1	1	0	1	138.098	-23.8795	126.5	23.9702	0	0.112874	0.914964	16.1889	10.3418	84.244	5.43167	24.5751	0.62351	0.0269298	0.796353	39.2546	0
QDASSD0008-56917	0.0990099	1	0	0.0990099	0	1	1	0	1	138.137	-23.9542	129.6	23.9607	0	0.111121	0.91255	16.1581	12.6347	78.954	5.60112	24.6096	0.527177	0.0322986	0.807971	39.2769	0
QDASSD0014-56923	0.0990099	1	0	0.0990099	0	1	1	0	1	138.167	-23.1758	148.4	23.8887	0	0.131178	0.924691	16.3657	23.1567	63.3564	5.91174	24.2355	0.517917	0.032336	0.811542	38.8177	0
QDASSD0015-56924	0.19802	1	0	0.19802	0	1	1	0	1	138.193	-23.1881	150.8	23.8874	0	0.131327	0.92389	16.2175	9.72557	87.1591	5.42663	24.2527	0.589481	0.0264908	0.808095	38.8208	0
SAAEYB0001-57637	1.08911	0	1.08911	0	0	1	0	1	0	137.365	-34.4568	346.1	17.2975	0	NA	0.347689	NA	NA	NA	NA	16.2959	NA	NA	0.0436756	28.9369	13.9
SAAGVD0001-56925	0.495049	1	0	0.495049	0	1	1	0	1	130.446	-29.3453	68.7	19.7009	0	0.109175	0.77719	14.3109	10.7668	80.4675	5.73022	18.1588	0.603379	0.0369621	0.571667	35.0371	0
SAAGVD0002-56926	0.29703	1	0	0.29703	0	1	1	0	1	130.45	-29.3465	68.7	19.7009	0	0.109137	0.77719	13.8984	8.83237	84.549	5.80498	18.1588	0.671067	0.0336197	0.571667	35.0371	0
SAAGVD0003-56927	0.0990099	1	0	0.0990099	0	1	1	0	1	130.446	-29.3217	68.7	19.7009	0	0.108789	0.77719	14.6874	7.74902	83.4203	5.79859	18.1588	0.672132	0.0367243	0.571667	35.0371	0
SAAGVD0004-56947	0.495049	1	0	0.495049	0	1	1	0	1	132.134	-30.8148	93.5	18.6889	1.29	0.180811	0.592468	13.1198	16.3025	65.6839	6.45889	17.5843	0.825483	0.0451461	0.27029	30.5981	1.3
SAANUL0001-56948	0.29703	1	0	0.29703	0	1	1	0	1	132.088	-30.9658	103.2	18.4551	0	0.189988	0.563241	13.3562	16.1912	67.2347	6.58664	17.3976	0.751204	0.0433759	0.174017	29.9577	1.3
SAANUL0002-56949	0.0990099	1	0	0.0990099	0	1	1	0	1	131.277	-31.3934	133.8	17.7079	1.19	0.211017	0.490913	12.742	8.95253	71.1666	7.07693	16.52	0.89186	0.0461179	0.0786954	28.3531	1.2
SAASTP0001-53719	0.0990099	1	0	0.0990099	0	1	1	0	1	134.999	-26.2782	38	22.0149	0	0.132403	0.830564	14.944	20.3273	60.2256	6.04196	22.5835	0.433318	0.0301536	0.674134	37.9254	0
SAASTP0002-53720	0.099108	1	0	0.099108	0	1	1	0	1	135.016	-26.2746	34.5	22.0357	0	0.132175	0.829852	15.602	19.4511	61.4526	6.08021	22.5908	0.433735	0.027679	0.670346	37.9365	0
SAASTP0005-53723	0.0990099	1	0	0.0990099	0	1	1	0	1	135.424	-26.0959	34.3	22.3712	0	0.120771	0.835201	14.897	26.4764	57.356	6.13432	23.0051	0.469834	0.0333522	0.710317	38.3283	0.1
SAASTP0008-53725	0.29703	1	0	0.29703	0	1	1	0	1	135.789	-26.3689	31.2	22.5509	0	0.11671	0.833812	13.6597	22.7694	62.8338	6.31918	23.3331	0.410804	0.0279802	0.689431	38.6202	0.2
SAASTP0009-53726	0.0990099	1	0	0.0990099	0	1	1	0	1	135.705	-26.3503	32.2	22.5938	0	0.117237	0.838428	15.548	21.1179	66.1265	6.30134	23.3451	0.494674	0.0359025	0.685417	38.641	0.1
SAASTP0019-53731	0.19802	0.5	0.0990099	0.0990099	0	2	0.5	1	1	136.481	-28.4197	75.4	22.2207	0	0.0966536	0.811402	15.7161	23.2179	66.4452	6.42329	23.1049	0.477816	0.0274029	0.679365	38.6098	0
SAASTP0020-53732	0.29703	0.666667	0.0990099	0.19802	0	2	0.5	1	1	136.459	-28.4376	77.4	22.1523	0	0.0969014	0.81021	16.2821	22.5141	68.0561	6.47604	23.021	0.464002	0.0295704	0.659524	38.5348	0
SAASTP0031-56938	0.0990099	1	0	0.0990099	0	1	1	0	1	139.176	-29.277	34.7	21.3207	0	0.103097	0.791581	16.3771	19.6848	65.7676	6.7056	22.6953	0.5166	0.0357543	0.677619	37.3125	0
SASMDD0001-53710	0.29703	0	0.29703	0	0	1	0	1	0	140.586	-34.0027	250.3	17.6001	0	0.185059	0.526409	15.2822	15.6155	78.842	7.11848	16.2629	0.867172	0.0573064	0.244824	32.5594	14.4
SASMDD0002-53711	0.695134	0	0.695134	0	0	1	0	1	0	140.593	-34.0117	250.3	17.6001	16.68	0.187235	0.526409	16.0539	17.649	75.5241	7.03582	16.2629	1.00329	0.0573503	0.244824	32.5594	14.4
SASMDD0011-56998	0.594059	1	0	0.594059	0	1	1	0	1	140.71	-34.0189	241.6	17.7263	0	0.184345	0.533845	14.7912	15.7861	77.068	7.04141	16.4731	0.816185	0.070299	0.240813	32.6648	12.9
SASMDD0017-56999	0.495049	0	0.495049	0	0	1	0	1	0	140.718	-33.9556	252.7	17.6673	0.1	0.191605	0.529369	16.0555	12.4623	82.9971	7.2009	16.5206	0.971273	0.0682849	0.227924	32.63	14.3
SASMDD0017-58021	0.39604	0	0.39604	0	0	1	0	1	0	140.718	-33.9556	252.7	17.6673	0.3	0.191605	0.529369	16.0555	12.4623	82.9971	7.2009	16.5206	0.971273	0.0682849	0.227924	32.63	14.3
SATFLB0016-53547	1.08911	1	0	1.08911	0	1	1	0	1	139.34	-30.3435	100.1	18.3611	0.4	0.185268	0.650995	11.1459	21.9396	61.5865	6.23292	19.8767	0.675097	0.0493571	0.403623	34.0698	0
SATFLB0017-53548	0.0990099	1	0	0.0990099	0	1	1	0	1	139.374	-30.3318	76.6	19.3542	0	0.172002	0.725486	12.0865	15.9153	76.7336	6.12074	20.8278	0.530937	0.0380415	0.482593	34.9733	0
SATFLB0023-53554	0.0990099	1	0	0.0990099	0	1	1	0	1	139.074	-30.5994	141.9	18.5941	0	0.177672	0.662634	12.0899	23.4273	63.59	6.57357	19.959	0.615911	0.0385976	0.382738	34.4129	0.9
SATFLB0024-53555	0.297324	1	0	0.297324	0	1	1	0	1	138.58	-30.7609	170.4	18.3306	0	0.189617	0.601187	12.1962	20.1112	65.2394	6.39922	19.6049	0.610296	0.0499871	0.346081	34.3663	1.6
SATSTP0002-53558	0.891089	1	0	0.891089	0	1	1	0	1	139.547	-30.6563	84.8	20.405	0	0.122549	0.807065	12.9195	21.7426	64.8261	6.35866	21.6067	0.525023	0.0363563	0.687984	35.8954	3.4
WAACOO0001-53444	3.76238	0	3.76238	0	0	1	0	1	0	119.519	-31.3996	322.1	17.815	0.3	0.223454	0.501548	12.8191	13.2735	81.84	5.7672	17.1202	0.956949	0.0452862	0.211954	33.8273	3
WAACOO0003-53447	0.891089	0	0.891089	0	0	1	0	1	0	119.648	-31.4	302.1	18.0724	8.51	0.209252	0.530224	13.0643	21.2661	75.8631	6.60961	17.3422	0.801711	0.0541461	0.224835	34.0092	3.1
WAACOO0016-53459	4.15842	0	4.15842	0	0	1	0	1	0	120.308	-31.2032	264.5	18.0488	0	0.210055	0.571192	13.6856	11.5899	81.8887	5.37877	17.348	0.762569	0.0432389	0.217436	33.7027	4.6
WAACOO0026-53454	0.990099	0	0.990099	0	0	1	0	1	0	120.666	-30.5304	241.7	18.5636	0	0.211497	0.623962	13.8487	17.229	78.3376	5.58459	18.3645	0.748312	0.0331949	0.362095	34.0729	12.1
WAACOO0028-53457	0.0990099	0	0.0990099	0	0	1	0	1	0	120.658	-30.4876	244.7	18.504	0	0.21334	0.622702	13.4411	20.6389	68.8084	5.92534	18.3598	0.787138	0.0335526	0.350256	34.05	12.9
WAACOO0030-56958	2.37624	1	0	2.37624	0	1	1	0	1	126.263	-32.0122	128	17.3283	0	0.235952	0.550577	14.1336	22.0157	65.4052	6.84142	15.4441	0.98092	0.0710837	0.0436424	28.2392	4.7
WAADAL0001-58508	0.0990099	1	0	0.0990099	0	1	1	0	1	124.946	-17.4153	522.6	27.4547	1.29	0.38193	1	14.9782	24.8894	63.2221	5.76092	24.7224	1.18774	0.0593572	0.986111	35.9344	140.6
WAAGES0001-58023	0.19802	0	0.19802	0	0	1	0	1	0	114.529	-27.5238	353.9	20.5967	0	0.219204	NA	13.6522	5.70543	91.6268	5.49891	19.1555	0.59657	0.0464475	0.193502	34.3146	2
WAAGES0002-58024	0.990099	0	0.990099	0	0	1	0	1	0	114.608	-27.5095	344	20.7482	0.1	0.206493	NA	14.1648	8.79012	87.6746	5.33394	19.3296	0.842313	0.0467874	0.208085	34.7838	1.9
WAAHAM0002-56941	0.0990099	1	0	0.0990099	0	1	1	0	1	128.237	-31.8883	199.6	17.9973	0	0.251163	0.534206	13.3051	21.7213	68.5268	6.65096	16.4227	0.896121	0.0620212	0.0524306	27.8381	1.2
WAAHAM0003-56959	0.594059	1	0	0.594059	0	1	1	0	1	128.288	-31.7691	204.5	17.6336	0	0.248426	0.507418	13.8066	21.4777	65.4135	6.62606	16.0502	1.02863	0.0690923	0.0440972	27.7781	1.2
WAAHAM0004-56942	3.36634	1	0	3.36634	0	1	1	0	1	127.274	-31.9524	155.7	17.8364	0	0.238679	0.552904	13.2567	19.8788	74.3171	6.78812	16.0884	0.934032	0.0609211	0.0771329	28.3306	1.6
WAANUL0001-56966	1.28713	1	0	1.28713	0	1	1	0	1	125.87	-31.7341	122.3	17.6903	0	0.190031	0.616685	15.1298	22.5391	65.16	6.24238	15.6794	0.825472	0.0581114	0.13357	30.1421	5.2
WAANUL0002-56945	8.41584	1	0	8.41584	0	1	1	0	1	125.861	-31.6991	120.9	17.7586	0	0.186812	0.626773	15.2747	19.8616	74.6963	6.16349	15.7473	0.779846	0.0550199	0.145272	30.356	5.1
WAANUL0004-56967	0.19802	1	0	0.19802	0	1	1	0	1	127.072	-29.4734	66.6	19.8165	2.97	0.104099	0.793566	14.4155	11.6855	83.6532	5.75297	18.4988	0.752332	0.0411333	0.75935	35.4019	1.4
WAANUL0007-56932	0.19802	1	0	0.19802	0	1	1	0	1	127.79	-30.0355	79.7	19.1269	0	0.104467	0.759039	14.2769	20.0612	71.2206	6.10245	17.4088	0.669172	0.0408455	0.567949	34.3513	0
WAAPIL0001-57619	0.19802	1	0	0.19802	0	1	1	0	1	118.282	-22.6008	284.1	24.6129	2.67	0.240365	0.877439	14.3399	20.5956	68.6425	5.37063	24.3055	0.677277	0.0337362	0.784648	38.635	24.2
WAAPIL0016-57615	0.19802	0.5	0.0990099	0.0990099	0	2	0.5	1	1	118.268	-22.7236	276.1	24.6903	50.5	0.223855	0.878948	14.3978	18.1971	73.4325	5.32855	24.4529	0.636181	0.0253955	0.788839	38.8554	23.4
WAAVIB0004-58504	0.29703	1	0	0.29703	0	1	1	0	1	128.098	-15.8196	592.2	28.135	13.47	0.444334	1	14.6964	19.2648	77.7539	5.61347	24.9073	1.86224	0.136102	0.996528	35.73	81

## Sheet: Molluginaceae
site_unique	Total_Molluginaceae_c3_and_c4_cover	proportional_Molluginaceae_c4_cover	Molluginaceae_C4_species_cover(%)	Plot longitude	Plot latitude	MAP	MAT	Tree_cover_percent	mean_aridity_index	Seasonal Water Availability (SWA)	AWC (%)	soil clay content (%)	soil sand content (%)	pH	mean_Jan_min_temperature ©	percent_organic_carbon	percent_nitrogen	proportion_C4_favoured_months (crossover_temperature_model)	mean_Jan_max_temp ©	Jan_precip	Jan_precip	total_C3_C4_Molluginaceae_richness	proportional_Molluginaceae_c4_richness	Molluginaceae_C4_richness
QDAGUP0025-53537	1.58416	1	1.58416	140.84	-17.458	562.7	27.4508	11.09	0.55525	1	870.788	15.8073	23.8087	56.5136	5.21487	25.3304	0.665274	0.0583831	0.987475	34.0319	40.4	1	1	1

[truncated: 4 more sheets: Nyctaginaceae, Poaceae, Portulacaceae, Zygophyllaceae]
